# Supplementary material for: Benzylammonium hepta­noate–hepta­noic acid (1/1)
Source: Acta Crystallogr Sect E Struct Rep Online. 2013 Feb 6;69(Pt 3):o346–7. doi: 10.1107/S1600536813003012 (PMC3588549; doi:10.1107/S1600536813003012)
Supplement: Supplementary file 1 [file e-69-0o346-sup1.cif]

##############################################################################
#                                                                            #
# This CIF contains the data in a paper accepted for publication in          #
# Acta Crystallographica Section E. It conforms to the requirements of       #
# Notes for Authors for Acta Crystallographica Section E, and has been       #
# peer reviewed under the auspices of the IUCr Commission on Journals.       #
#                                                                            #
# Full details of the Crystallographic Information File format               #
# are given in the paper "The Crystallographic Information File (CIF):       #
# a New Standard Archive File for Crystallography" by S. R. Hall, F. H.      #
# Allen and I. D. Brown [Acta Cryst. (1991), A47, 655-685].                  #
#                                                                            #
# The current version of the core CIF dictionary is obtainable from          #
# ftp://ftp.iucr.org/pub/cif_core.dic.                                       #
#                                                                            #
# Software is freely available for graphical display of the structure(s)     #
# in this CIF. For information consult the CIF software page                 #
# http://www.iucr.org/resources/cif/software.                                #
#                                                                            #
# This file may be used for bona fide research purposes within the           #
# scientific community so long as proper attribution is given to the journal # 
# article from which it was obtained.                                        #
#                                                                            #
##############################################################################
data_I
_audit_creation_method     SHELXL-97
_chemical_name_systematic
;
Benzylammonium heptanoate--heptanoic acid (1/1)
;
_chemical_name_common     Benzylammoniumdiheptanoate
_chemical_formula_moiety     'C7 H10 N +, C7 H13 O2 -, C7 H14 O2'
_chemical_formula_sum     'C21 H37 N O4'
_chemical_formula_iupac     'C7 H10 N +, C7 H13 O2 -, C7 H14 O2'
_chemical_formula_weight     367.52
_chemical_melting_point     ?
_symmetry_cell_setting     monoclinic
_symmetry_space_group_name_H-M     'C 2/c'
_symmetry_space_group_name_Hall     '-C 2yc'
loop_
    _symmetry_equiv_pos_as_xyz
    'x, y, z'
    '-x, y, -z+1/2'
    'x+1/2, y+1/2, z'
    '-x+1/2, y+1/2, -z+1/2'
    '-x, -y, -z'
    'x, -y, z-1/2'
    '-x+1/2, -y+1/2, -z'
    'x+1/2, -y+1/2, z-1/2'
_cell_length_a     25.5516(5)
_cell_length_b     6.32500(10)
_cell_length_c     27.9899(6)
_cell_angle_alpha     90.00
_cell_angle_beta     90.6390(10)
_cell_angle_gamma     90.00
_cell_volume     4523.27(15)
_cell_formula_units_Z     8
_cell_measurement_reflns_used     15490
_cell_measurement_theta_min     1.00
_cell_measurement_theta_max     27.48
_cell_measurement_temperature     180(2)
_cell_special_details     ?
_exptl_crystal_description     block
_exptl_crystal_colour     colourless
_exptl_crystal_size_max     0.23
_exptl_crystal_size_mid     0.05
_exptl_crystal_size_min     0.05
_exptl_crystal_density_diffrn     1.079
_exptl_crystal_density_meas     ?
_exptl_crystal_density_method     'not measured'
_exptl_crystal_F_000     1616
_exptl_absorpt_coefficient_mu     0.073
_exptl_absorpt_correction_type     multi-scan
_exptl_absorpt_process_details
;
(<i>SORTAV</i>; Blessing, 1995)
;
_exptl_absorpt_correction_T_min     0.910
_exptl_absorpt_correction_T_max     1.000
_exptl_special_details
;
Part of the C~7~H~14~O~2~ molecule is disordered over two sites.
In the refinement, the disordered carbon atoms were assigned
common isotropic displacement parameters and geometric constraints.
;
_diffrn_ambient_temperature     180(2)
_diffrn_radiation_type     MoK\a
_diffrn_radiation_wavelength     0.71073
_diffrn_radiation_source     'fine-focus sealed tube'
_diffrn_measurement_device_type     'Nonius KappaCCD'
_diffrn_measurement_method     'Thin slice \w and \f scans'
_diffrn_reflns_number     22723
_diffrn_reflns_av_R_equivalents     0.0601
_diffrn_reflns_av_sigmaI/netI     0.0783
_diffrn_reflns_theta_min     1.59
_diffrn_reflns_theta_max     27.48
_diffrn_reflns_theta_full     27.48
_diffrn_measured_fraction_theta_max     0.981
_diffrn_measured_fraction_theta_full     0.981
_diffrn_reflns_limit_h_min     -32
_diffrn_reflns_limit_h_max     32
_diffrn_reflns_limit_k_min     -8
_diffrn_reflns_limit_k_max     8
_diffrn_reflns_limit_l_min     -34
_diffrn_reflns_limit_l_max     36
_refine_special_details
;
Refinement of <i>F</i>^2^ against ALL reflections. The weighted <i>R</i>-factor
<i>wR</i> and goodness of fit <i>S</i> are based on <i>F</i>^2^, conventional
<i>R</i>-factors <i>R</i> are based on <i>F</i>, with <i>F</i> set to zero for
negative <i>F</i>^2^. The threshold expression of <i>F</i>^2^ >
\s(<i>F</i>^2^) is used only for calculating <i>R</i>-factors(gt) <i>etc</i>.
and is not relevant to the choice of reflections for refinement.
<i>R</i>-factors based on <i>F</i>^2^ are statistically about twice as large
as those based on <i>F</i>, and <i>R</i>- factors based on ALL data will be
even larger.
Part of the C~7~H~14~O~2~ molecule is disordered over two sites. In the
refinement, the disordered carbon atoms were assigned common isotropic
displacement parameters and geometric constraints.
The dataset presented is one of a number of separate datasets collected from
different crystals. Even so, the crystal diffracted very poorly, a fact
reflected in the low percentage of observed structure factors, the use of
common isotropic displacement parameters for the disordered parts, and the
'unreasonable' bond lengths.
The <i>SORTAV</i> process was found to make no significant difference in this
case which can be attributed to the Mo radiation and such a small crystal, the
tiny mount and minimal oil, as one would expect. The <i>SORTAV</i> process was
run as a check and to ensure that the equivalent reflections have been
measured correctly - routine in our laboratory. The low percentage of observed
reflections is due to the strenuous efforts which were made to measure
everything possible with this poor crystal. The theta limit which was set for
the data collection (27.5\%) was probably higher than ideal but did ensure
that nothing was missed. Again this was due to the very small, very poorly
diffracting crystal.
;
_reflns_number_total     5085
_reflns_number_gt     2353
_reflns_threshold_expression     I>2sigma(I)
_refine_ls_structure_factor_coef     Fsqd
_refine_ls_matrix_type     full
_refine_ls_R_factor_all     0.1675
_refine_ls_R_factor_gt     0.0678
_refine_ls_wR_factor_gt     0.1812
_refine_ls_wR_factor_ref     0.2384
_refine_ls_goodness_of_fit_ref     0.976
_refine_ls_restrained_S_all     0.999
_refine_ls_number_reflns     5085
_refine_ls_number_parameters     232
_refine_ls_number_restraints     10
_refine_ls_hydrogen_treatment     constr
_refine_ls_weighting_scheme     calc
_refine_ls_weighting_details
         'calc w=1/[\s^2^(Fo^2^)+(0.1334P)^2^+0.0000P] where P=(Fo^2^+2Fc^2^)/3'
_atom_sites_solution_hydrogens     geom
_atom_sites_solution_primary     direct
_atom_sites_solution_secondary     difmap
_refine_ls_shift/su_max     0.000
_refine_ls_shift/su_mean     0.000
_refine_diff_density_max     0.293
_refine_diff_density_min     -0.198
_refine_ls_extinction_method     none
_refine_ls_extinction_coef     ?
loop_
    _atom_type_symbol
    _atom_type_description
    _atom_type_scat_dispersion_real
    _atom_type_scat_dispersion_imag
    _atom_type_scat_source
    'C' 'C' 0.0033 0.0016
                         'International Tables Vol C Tables 4.2.6.8 and 6.1.1.4'
    'H' 'H' 0.0000 0.0000
                         'International Tables Vol C Tables 4.2.6.8 and 6.1.1.4'
    'N' 'N' 0.0061 0.0033
                         'International Tables Vol C Tables 4.2.6.8 and 6.1.1.4'
    'O' 'O' 0.0106 0.0060
                         'International Tables Vol C Tables 4.2.6.8 and 6.1.1.4'
_computing_data_collection     '<i>COLLECT</i> (Nonius, 1998)'
_computing_cell_refinement     '<i>SCALEPACK</i> (Otwinowski & Minor, 1997)'
_computing_data_reduction
;
<i>DENZO</i> and <i>SCALEPACK</i> (Otwinowski & Minor, 1997)
;
_computing_structure_solution     'SIR92 (Altomare <i>et al.</i>, 1994)'
_computing_structure_refinement     'SHELXL97 (Sheldrick, 2008)'
_computing_molecular_graphics     '<i>Mercury</i> (Macrae <i>et al.</i>, 2008)'
_computing_publication_material     'SHELXL97 (Sheldrick, 2008)'
loop_
    _atom_site_type_symbol
    _atom_site_label
    _atom_site_fract_x
    _atom_site_fract_y
    _atom_site_fract_z
    _atom_site_U_iso_or_equiv
    _atom_site_adp_type
    _atom_site_calc_flag
    _atom_site_refinement_flags
    _atom_site_occupancy
    _atom_site_symmetry_multiplicity
    _atom_site_disorder_assembly
    _atom_site_disorder_group
    N N1 0.25507(7) 0.5059(3) 0.03427(7) 0.0424(5) Uani d . 1 1 . .
    H H1A 0.2774 0.6144 0.0409 0.051 Uiso calc R 1 1 . .
    H H1B 0.2501 0.4962 0.0021 0.051 Uiso calc R 1 1 . .
    H H1C 0.2689 0.3828 0.0455 0.051 Uiso calc R 1 1 . .
    C C1 0.20393(9) 0.5458(5) 0.05763(10) 0.0527(7) Uani d . 1 1 . .
    H H1D 0.1792 0.4317 0.0487 0.063 Uiso calc R 1 1 . .
    H H1E 0.1893 0.6809 0.0456 0.063 Uiso calc R 1 1 . .
    C C2 0.20856(9) 0.5559(4) 0.11088(9) 0.0473(7) Uani d . 1 1 . .
    C C3 0.21988(13) 0.7431(5) 0.13377(12) 0.0727(9) Uani d . 1 1 . .
    H H3A 0.2256 0.8670 0.1154 0.087 Uiso calc R 1 1 . .
    C C4 0.22312(17) 0.7544(8) 0.18266(15) 0.0993(13) Uani d . 1 1 . .
    H H4A 0.2314 0.8851 0.1977 0.119 Uiso calc R 1 1 . .
    C C5 0.21472(16) 0.5823(9) 0.20932(14) 0.0980(13) Uani d . 1 1 . .
    H H5A 0.2161 0.5924 0.2432 0.118 Uiso calc R 1 1 . .
    C C6 0.20433(14) 0.3944(8) 0.18833(14) 0.0905(12) Uani d . 1 1 . .
    H H6A 0.1992 0.2723 0.2074 0.109 Uiso calc R 1 1 . .
    C C7 0.20111(11) 0.3793(5) 0.13874(12) 0.0645(8) Uani d . 1 1 . .
    H H7A 0.1938 0.2468 0.1241 0.077 Uiso calc R 1 1 . .
    O O1 0.33127(6) -0.1921(3) 0.05299(7) 0.0546(5) Uani d . 1 1 . .
    O O2 0.28197(6) 0.0932(3) 0.05844(6) 0.0463(5) Uani d . 1 1 . .
    C C8 0.32360(9) -0.0055(4) 0.06701(8) 0.0418(6) Uani d . 1 1 . .
    C C9 0.36768(10) 0.1019(4) 0.09405(10) 0.0534(7) Uani d . 1 1 . .
    H H9A 0.3868 -0.0068 0.1128 0.064 Uiso calc R 1 1 . .
    H H9B 0.3924 0.1609 0.0705 0.064 Uiso calc R 1 1 . .
    C C10 0.35192(10) 0.2769(5) 0.12763(10) 0.0582(8) Uani d . 1 1 . .
    H H10A 0.3301 0.2162 0.1532 0.070 Uiso calc R 1 1 . .
    H H10B 0.3302 0.3803 0.1098 0.070 Uiso calc R 1 1 . .
    C C11 0.39793(11) 0.3921(5) 0.15034(11) 0.0633(8) Uani d . 1 1 . .
    H H11A 0.4199 0.2876 0.1676 0.076 Uiso calc R 1 1 . .
    H H11B 0.4195 0.4531 0.1246 0.076 Uiso calc R 1 1 . .
    C C12 0.38396(13) 0.5658(5) 0.18440(12) 0.0705(9) Uani d . 1 1 . .
    H H12A 0.3655 0.5034 0.2120 0.085 Uiso calc R 1 1 . .
    H H12B 0.3594 0.6640 0.1682 0.085 Uiso calc R 1 1 . .
    C C13 0.43051(13) 0.6901(6) 0.20273(12) 0.0771(10) Uani d . 1 1 . .
    H H13A 0.4547 0.5922 0.2196 0.092 Uiso calc R 1 1 . .
    H H13B 0.4494 0.7494 0.1751 0.092 Uiso calc R 1 1 . .
    C C14 0.41686(16) 0.8661(7) 0.23573(15) 0.1033(13) Uani d . 1 1 . .
    H H14A 0.4481 0.9514 0.2424 0.155 Uiso calc R 1 1 . .
    H H14B 0.4036 0.8076 0.2657 0.155 Uiso calc R 1 1 . .
    H H14C 0.3899 0.9551 0.2208 0.155 Uiso calc R 1 1 . .
    O O3 0.41440(7) -0.3928(3) 0.02418(8) 0.0701(6) Uani d . 1 1 . .
    H H3 0.3877 -0.3358 0.0358 0.105 Uiso calc R 1 1 . .
    O O4 0.35537(7) -0.5688(3) -0.01877(8) 0.0704(6) Uani d . 1 1 . .
    C C15 0.40002(10) -0.5389(5) -0.00680(11) 0.0555(7) Uani d . 1 1 B .
    C C16 0.44577(11) -0.6652(6) -0.02485(12) 0.0709(9) Uani d . 1 1 . .
    H H16A 0.4710 -0.5666 -0.0395 0.085 Uiso calc R 1 1 A 1
    H H16B 0.4636 -0.7324 0.0028 0.085 Uiso calc R 1 1 A 1
    C C17 0.43247(12) -0.8326(6) -0.06032(14) 0.0839(11) Uani d P 0.49 1 B 1
    H H17A 0.4200 -0.7641 -0.0901 0.101 Uiso calc PR 0.49 1 B 1
    H H17B 0.4033 -0.9183 -0.0478 0.101 Uiso calc PR 0.49 1 B 1
    C C18 0.4783(3) -0.9817(12) -0.0724(2) 0.0717(14) Uiso d PD 0.49 1 B 1
    H H18A 0.4777 -1.1102 -0.0522 0.086 Uiso calc PR 0.49 1 B 1
    H H18B 0.5124 -0.9096 -0.0680 0.086 Uiso calc PR 0.49 1 B 1
    C C19 0.4670(3) -1.0438(12) -0.1319(3) 0.0877(15) Uiso d PD 0.49 1 B 1
    H H19A 0.4450 -0.9367 -0.1483 0.105 Uiso calc PR 0.49 1 B 1
    H H19B 0.4999 -1.0645 -0.1496 0.105 Uiso calc PR 0.49 1 B 1
    C C20 0.4385(3) -1.2460(14) -0.1242(3) 0.0993(19) Uiso d PD 0.49 1 B 1
    H H20A 0.4595 -1.3307 -0.1013 0.119 Uiso calc PR 0.49 1 B 1
    H H20B 0.4053 -1.2108 -0.1082 0.119 Uiso calc PR 0.49 1 B 1
    C C21 0.4256(5) -1.3835(17) -0.1646(4) 0.106(2) Uiso d PD 0.49 1 B 1
    H H21A 0.4101 -1.5150 -0.1528 0.159 Uiso calc PR 0.49 1 B 1
    H H21B 0.4574 -1.4159 -0.1823 0.159 Uiso calc PR 0.49 1 B 1
    H H21C 0.4005 -1.3117 -0.1857 0.159 Uiso calc PR 0.49 1 B 1
    C C17' 0.43247(12) -0.8326(6) -0.06032(14) 0.0839(11) Uani d P 0.51 1 B 2
    H H17C 0.4058 -0.7777 -0.0831 0.101 Uiso calc PR 0.51 1 B 2
    H H17D 0.4172 -0.9554 -0.0435 0.101 Uiso calc PR 0.51 1 B 2
    C C18' 0.4805(3) -0.9045(10) -0.0879(3) 0.0717(14) Uiso d PD 0.51 1 B 2
    H H18C 0.5128 -0.8886 -0.0684 0.086 Uiso calc PR 0.51 1 B 2
    H H18D 0.4842 -0.8238 -0.1179 0.086 Uiso calc PR 0.51 1 B 2
    C C19' 0.4673(3) -1.1640(12) -0.0990(2) 0.0877(15) Uiso d PD 0.51 1 B 2
    H H19C 0.4995 -1.2507 -0.1003 0.105 Uiso calc PR 0.51 1 B 2
    H H19D 0.4429 -1.2248 -0.0754 0.105 Uiso calc PR 0.51 1 B 2
    C C20' 0.4422(3) -1.1380(14) -0.1470(3) 0.0993(19) Uiso d PD 0.51 1 B 2
    H H20C 0.4650 -1.0449 -0.1662 0.119 Uiso calc PR 0.51 1 B 2
    H H20D 0.4087 -1.0625 -0.1426 0.119 Uiso calc PR 0.51 1 B 2
    C C21' 0.4310(5) -1.3384(17) -0.1765(4) 0.106(2) Uiso d PD 0.51 1 B 2
    H H21D 0.4203 -1.2983 -0.2090 0.159 Uiso calc PR 0.51 1 B 2
    H H21E 0.4028 -1.4191 -0.1615 0.159 Uiso calc PR 0.51 1 B 2
    H H21F 0.4627 -1.4255 -0.1777 0.159 Uiso calc PR 0.51 1 B 2
loop_
    _atom_site_aniso_label
    _atom_site_aniso_U_11
    _atom_site_aniso_U_22
    _atom_site_aniso_U_33
    _atom_site_aniso_U_12
    _atom_site_aniso_U_13
    _atom_site_aniso_U_23
    N1 0.0403(11) 0.0341(11) 0.0527(12) 0.0018(9) -0.0060(9) -0.0029(10)
    C1 0.0403(14) 0.0564(17) 0.0615(17) 0.0019(12) 0.0005(12) -0.0009(14)
    C2 0.0397(13) 0.0473(16) 0.0549(16) 0.0021(11) -0.0005(12) 0.0002(14)
    C3 0.088(2) 0.058(2) 0.072(2) -0.0087(17) 0.0125(18) -0.0083(18)
    C4 0.115(3) 0.110(3) 0.074(3) -0.019(3) 0.005(2) -0.032(3)
    C5 0.090(3) 0.145(4) 0.059(2) 0.008(3) 0.000(2) -0.007(3)
    C6 0.083(2) 0.113(3) 0.077(3) 0.031(2) 0.017(2) 0.043(2)
    C7 0.0605(18) 0.0527(18) 0.081(2) 0.0095(13) 0.0092(16) 0.0057(17)
    O1 0.0454(10) 0.0379(11) 0.0804(13) 0.0005(8) -0.0072(9) -0.0089(10)
    O2 0.0420(10) 0.0388(10) 0.0579(11) 0.0010(7) -0.0100(8) -0.0012(8)
    C8 0.0416(14) 0.0351(14) 0.0485(15) -0.0015(11) -0.0029(11) 0.0009(12)
    C9 0.0452(14) 0.0510(17) 0.0637(17) 0.0000(12) -0.0121(13) -0.0049(14)
    C10 0.0517(16) 0.0588(18) 0.0637(18) -0.0013(13) -0.0142(13) -0.0090(15)
    C11 0.0556(17) 0.0654(19) 0.0686(19) -0.0050(14) -0.0186(14) -0.0105(16)
    C12 0.071(2) 0.071(2) 0.069(2) 0.0005(16) -0.0136(16) -0.0146(17)
    C13 0.078(2) 0.081(2) 0.072(2) -0.0093(18) -0.0075(17) -0.0231(19)
    C14 0.106(3) 0.101(3) 0.103(3) -0.017(2) -0.001(2) -0.037(2)
    O3 0.0422(11) 0.0786(15) 0.0893(15) -0.0003(9) -0.0027(10) -0.0185(12)
    O4 0.0377(11) 0.0696(14) 0.1039(17) 0.0009(9) -0.0006(10) -0.0212(12)
    C15 0.0392(15) 0.0550(18) 0.0724(19) -0.0002(13) 0.0030(14) 0.0057(16)
    C16 0.0455(16) 0.087(2) 0.080(2) 0.0089(15) 0.0068(15) 0.0007(19)
    C17 0.0503(18) 0.082(2) 0.119(3) 0.0050(16) 0.0091(18) -0.026(2)
    C17' 0.0503(18) 0.082(2) 0.119(3) 0.0050(16) 0.0091(18) -0.026(2)
_geom_special_details
;
All e.s.d.'s (except the e.s.d. in the dihedral angle between two l.s. planes)
are estimated using the full covariance matrix. The cell e.s.d.'s are taken
into account individually in the estimation of e.s.d.'s in distances, angles
and torsion angles; correlations between e.s.d.'s in cell parameters are only
used when they are defined by crystal symmetry. An approximate (isotropic)
treatment of cell e.s.d.'s is used for estimating e.s.d.'s involving l.s.
planes.
;
loop_
    _geom_bond_atom_site_label_1
    _geom_bond_atom_site_label_2
    _geom_bond_site_symmetry_2
    _geom_bond_distance
    _geom_bond_publ_flag
    N1 C1 . 1.489(3) ?
    N1 H1A . 0.9100 ?
    N1 H1B . 0.9100 ?
    N1 H1C . 0.9100 ?
    C1 C2 . 1.495(4) ?
    C1 H1D . 0.9900 ?
    C1 H1E . 0.9900 ?
    C2 C3 . 1.375(4) ?
    C2 C7 . 1.377(4) ?
    C3 C4 . 1.372(5) ?
    C3 H3A . 0.9500 ?
    C4 C5 . 1.338(6) ?
    C4 H4A . 0.9500 ?
    C5 C6 . 1.351(6) ?
    C5 H5A . 0.9500 ?
    C6 C7 . 1.393(5) ?
    C6 H6A . 0.9500 ?
    C7 H7A . 0.9500 ?
    O1 C8 . 1.260(3) ?
    O2 C8 . 1.254(3) ?
    C8 C9 . 1.511(4) ?
    C9 C10 . 1.510(4) ?
    C9 H9A . 0.9900 ?
    C9 H9B . 0.9900 ?
    C10 C11 . 1.517(4) ?
    C10 H10A . 0.9900 ?
    C10 H10B . 0.9900 ?
    C11 C12 . 1.500(4) ?
    C11 H11A . 0.9900 ?
    C11 H11B . 0.9900 ?
    C12 C13 . 1.511(4) ?
    C12 H12A . 0.9900 ?
    C12 H12B . 0.9900 ?
    C13 C14 . 1.491(5) ?
    C13 H13A . 0.9900 ?
    C13 H13B . 0.9900 ?
    C14 H14A . 0.9800 ?
    C14 H14B . 0.9800 ?
    C14 H14C . 0.9800 ?
    O3 C15 . 1.317(3) ?
    O3 H3 . 0.8400 ?
    O4 C15 . 1.200(3) ?
    C15 C16 . 1.508(4) ?
    C16 C17 . 1.488(5) ?
    C16 H16A . 0.9900 ?
    C16 H16B . 0.9900 ?
    C17 C18 . 1.544(8) ?
    C17 H17A . 0.9900 ?
    C17 H17B . 0.9900 ?
    C18 C19 . 1.732(10) ?
    C18 H18A . 0.9900 ?
    C18 H18B . 0.9900 ?
    C19 C20 . 1.489(10) ?
    C19 H19A . 0.9900 ?
    C19 H19B . 0.9900 ?
    C20 C21 . 1.461(11) ?
    C20 H20A . 0.9900 ?
    C20 H20B . 0.9900 ?
    C21 H21A . 0.9800 ?
    C21 H21B . 0.9800 ?
    C21 H21C . 0.9800 ?
    C18' C19' . 1.704(9) ?
    C18' H18C . 0.9900 ?
    C18' H18D . 0.9900 ?
    C19' C20' . 1.489(10) ?
    C19' H19C . 0.9900 ?
    C19' H19D . 0.9900 ?
    C20' C21' . 1.538(11) ?
    C20' H20C . 0.9900 ?
    C20' H20D . 0.9900 ?
    C21' H21D . 0.9800 ?
    C21' H21E . 0.9800 ?
    C21' H21F . 0.9800 ?
loop_
    _geom_angle_atom_site_label_1
    _geom_angle_atom_site_label_2
    _geom_angle_atom_site_label_3
    _geom_angle_site_symmetry_1
    _geom_angle_site_symmetry_3
    _geom_angle
    _geom_angle_publ_flag
    C1 N1 H1A . . 109.5 ?
    C1 N1 H1B . . 109.5 ?
    H1A N1 H1B . . 109.5 ?
    C1 N1 H1C . . 109.5 ?
    H1A N1 H1C . . 109.5 ?
    H1B N1 H1C . . 109.5 ?
    N1 C1 C2 . . 112.6(2) ?
    N1 C1 H1D . . 109.1 ?
    C2 C1 H1D . . 109.1 ?
    N1 C1 H1E . . 109.1 ?
    C2 C1 H1E . . 109.1 ?
    H1D C1 H1E . . 107.8 ?
    C3 C2 C7 . . 117.7(3) ?
    C3 C2 C1 . . 121.0(3) ?
    C7 C2 C1 . . 121.3(3) ?
    C4 C3 C2 . . 121.3(3) ?
    C4 C3 H3A . . 119.3 ?
    C2 C3 H3A . . 119.3 ?
    C5 C4 C3 . . 120.4(4) ?
    C5 C4 H4A . . 119.8 ?
    C3 C4 H4A . . 119.8 ?
    C4 C5 C6 . . 120.3(4) ?
    C4 C5 H5A . . 119.8 ?
    C6 C5 H5A . . 119.8 ?
    C5 C6 C7 . . 120.2(4) ?
    C5 C6 H6A . . 119.9 ?
    C7 C6 H6A . . 119.9 ?
    C2 C7 C6 . . 120.1(3) ?
    C2 C7 H7A . . 120.0 ?
    C6 C7 H7A . . 120.0 ?
    O2 C8 O1 . . 122.8(2) ?
    O2 C8 C9 . . 119.9(2) ?
    O1 C8 C9 . . 117.3(2) ?
    C10 C9 C8 . . 116.0(2) ?
    C10 C9 H9A . . 108.3 ?
    C8 C9 H9A . . 108.3 ?
    C10 C9 H9B . . 108.3 ?
    C8 C9 H9B . . 108.3 ?
    H9A C9 H9B . . 107.4 ?
    C9 C10 C11 . . 113.7(2) ?
    C9 C10 H10A . . 108.8 ?
    C11 C10 H10A . . 108.8 ?
    C9 C10 H10B . . 108.8 ?
    C11 C10 H10B . . 108.8 ?
    H10A C10 H10B . . 107.7 ?
    C12 C11 C10 . . 115.4(2) ?
    C12 C11 H11A . . 108.4 ?
    C10 C11 H11A . . 108.4 ?
    C12 C11 H11B . . 108.4 ?
    C10 C11 H11B . . 108.4 ?
    H11A C11 H11B . . 107.5 ?
    C11 C12 C13 . . 113.9(3) ?
    C11 C12 H12A . . 108.8 ?
    C13 C12 H12A . . 108.8 ?
    C11 C12 H12B . . 108.8 ?
    C13 C12 H12B . . 108.8 ?
    H12A C12 H12B . . 107.7 ?
    C14 C13 C12 . . 114.2(3) ?
    C14 C13 H13A . . 108.7 ?
    C12 C13 H13A . . 108.7 ?
    C14 C13 H13B . . 108.7 ?
    C12 C13 H13B . . 108.7 ?
    H13A C13 H13B . . 107.6 ?
    C13 C14 H14A . . 109.5 ?
    C13 C14 H14B . . 109.5 ?
    H14A C14 H14B . . 109.5 ?
    C13 C14 H14C . . 109.5 ?
    H14A C14 H14C . . 109.5 ?
    H14B C14 H14C . . 109.5 ?
    C15 O3 H3 . . 109.5 ?
    O4 C15 O3 . . 123.5(3) ?
    O4 C15 C16 . . 124.1(3) ?
    O3 C15 C16 . . 112.4(2) ?
    C17 C16 C15 . . 115.4(3) ?
    C17 C16 H16A . . 108.4 ?
    C15 C16 H16A . . 108.4 ?
    C17 C16 H16B . . 108.4 ?
    C15 C16 H16B . . 108.4 ?
    H16A C16 H16B . . 107.5 ?
    C16 C17 C18 . . 114.4(4) ?
    C16 C17 H17A . . 108.7 ?
    C18 C17 H17A . . 108.7 ?
    C16 C17 H17B . . 108.7 ?
    C18 C17 H17B . . 108.7 ?
    H17A C17 H17B . . 107.6 ?
    C17 C18 C19 . . 103.4(5) ?
    C17 C18 H18A . . 111.1 ?
    C19 C18 H18A . . 111.1 ?
    C17 C18 H18B . . 111.1 ?
    C19 C18 H18B . . 111.1 ?
    H18A C18 H18B . . 109.1 ?
    C20 C19 C18 . . 97.6(6) ?
    C20 C19 H19A . . 112.3 ?
    C18 C19 H19A . . 112.3 ?
    C20 C19 H19B . . 112.3 ?
    C18 C19 H19B . . 112.3 ?
    H19A C19 H19B . . 109.8 ?
    C21 C20 C19 . . 120.4(8) ?
    C21 C20 H20A . . 107.2 ?
    C19 C20 H20A . . 107.2 ?
    C21 C20 H20B . . 107.2 ?
    C19 C20 H20B . . 107.2 ?
    H20A C20 H20B . . 106.9 ?
    C19' C18' H18C . . 111.2 ?
    C19' C18' H18D . . 111.2 ?
    H18C C18' H18D . . 109.1 ?
    C20' C19' C18' . . 98.1(6) ?
    C20' C19' H19C . . 112.1 ?
    C18' C19' H19C . . 112.1 ?
    C20' C19' H19D . . 112.1 ?
    C18' C19' H19D . . 112.1 ?
    H19C C19' H19D . . 109.8 ?
    C19' C20' C21' . . 117.9(8) ?
    C19' C20' H20C . . 107.8 ?
    C21' C20' H20C . . 107.8 ?
    C19' C20' H20D . . 107.8 ?
    C21' C20' H20D . . 107.8 ?
    H20C C20' H20D . . 107.2 ?
    C20' C21' H21D . . 109.5 ?
    C20' C21' H21E . . 109.5 ?
    H21D C21' H21E . . 109.5 ?
    C20' C21' H21F . . 109.5 ?
    H21D C21' H21F . . 109.5 ?
    H21E C21' H21F . . 109.5 ?
loop_
    _geom_torsion_atom_site_label_1
    _geom_torsion_atom_site_label_2
    _geom_torsion_atom_site_label_3
    _geom_torsion_atom_site_label_4
    _geom_torsion
    _geom_torsion_publ_flag
    C1 C2 C3 C4 178.6(3) ?
    C7 C2 C3 C4 -0.7(5) ?
    C1 C2 C7 C6 -178.3(3) ?
    C3 C2 C7 C6 1.0(4) ?
    C2 C3 C4 C5 -0.7(6) ?
    C3 C4 C5 C6 1.8(7) ?
    C4 C5 C6 C7 -1.5(7) ?
    C5 C6 C7 C2 0.1(6) ?
    C8 C9 C10 C11 -174.7(2) ?
    C9 C10 C11 C12 -179.4(2) ?
    C10 C11 C12 C13 -174.6(3) ?
    C11 C12 C13 C14 178.7(3) ?
    C16 C17 C18 C19 -146.8(4) ?
    C17 C18 C19 C20 -95.3(6) ?
    C18 C19 C20 C21 -171.6(8) ?
loop_
    _geom_hbond_atom_site_label_D
    _geom_hbond_atom_site_label_H
    _geom_hbond_atom_site_label_A
    _geom_hbond_site_symmetry_A
    _geom_hbond_distance_DH
    _geom_hbond_distance_HA
    _geom_hbond_distance_DA
    _geom_hbond_angle_DHA
    N1 H1A O1 1_565 0.91 1.87 2.773(3) 171
    N1 H1B O2 7_555 0.91 1.96 2.823(3) 158
    N1 H1C O2 . 0.91 1.90 2.781(3) 164
    O3 H3 O1 . 0.84 1.78 2.610(3) 172
    C1 H1D O4 7_545 0.99 2.60 3.542(4) 160
    C3 H3A O2 1_565 0.95 2.59 3.456(4) 152
data_global
_journal_date_recd_electronic     2012-12-10
_journal_date_accepted     2013-01-29
_journal_name_full     'Acta Crystallographica, Section E'
_journal_year     2013
_journal_volume     69
_journal_issue      3
_journal_page_first     o346
_journal_page_last     o347
_journal_paper_category     QO
_journal_paper_doi     10.1107/S1600536813003012
_journal_coeditor_code     MW2101
_publ_contact_author_name     'Stuart M. Clarke'
_publ_contact_author_address
;
BP Institute and Department of Chemistry
University of Cambridge
Cambridge
England
;
_publ_contact_author_email     'stuart@bpi.cam.ac.uk'
_publ_contact_author_fax     '01223 765701'
_publ_contact_author_phone     '01223 765700'
_publ_section_title
;
Benzylammonium heptanoate--heptanoic acid (1/1)
;
loop_
    _publ_author_name
    _publ_author_footnote
    _publ_author_address
    'Wood, Mary H.' .
;
BP Institute and Department of Chemistry
University of Cambridge
Cambridge CB3 0EZ
England
;
    'Clarke, Stuart M.' .
;
BP Institute and Department of Chemistry
University of Cambridge
Cambridge CB3 0EZ
England
;
