# Supplementary material for: Benzylammonium hepta­noate–hepta­noic acid (1/1)
Source: Acta Crystallogr Sect E Struct Rep Online. 2013 Feb 6;69(Pt 3):o346–7. doi: 10.1107/S1600536813003012 (PMC3588549; doi:10.1107/S1600536813003012)
Supplement: Supplementary file 2 [file e-69-0o346-Isup2.hkl]

# 
# h,k,l, Fc-squared, Fo-squared, sigma(Fo-squared) and status flag 
# 
data_I
_shelx_title ' sc1202 (MW016-21) in C2/c' 
_shelx_refln_list_code          4 
_shelx_F_calc_maximum      432.44 
_exptl_crystal_F_000      1616.00 
_reflns_d_resolution_high  0.7701 
 
loop_ 
 _symmetry_equiv_pos_as_xyz 
 'x, y, z' 
 '-x, y, -z+1/2' 
 'x+1/2, y+1/2, z' 
 '-x+1/2, y+1/2, -z+1/2' 
 '-x, -y, -z' 
 'x, -y, z-1/2' 
 '-x+1/2, -y+1/2, -z' 
 'x+1/2, -y+1/2, z-1/2' 
 
_cell_length_a    25.5516 
_cell_length_b     6.3250 
_cell_length_c    27.9899 
_cell_angle_alpha  90.000 
_cell_angle_beta   90.639 
_cell_angle_gamma  90.000 
 
_shelx_F_squared_multiplier     1.000 
 
loop_ 
 _refln_index_h 
 _refln_index_k 
 _refln_index_l 
 _refln_F_squared_calc 
 _refln_F_squared_meas 
 _refln_F_squared_sigma 
 _refln_observed_status 
   2   0   0    16477.17       -4.37      4.37 o 
   4   0   0      554.09      895.14     35.09 o 
   6   0   0    42803.59    37700.98    675.99 o 
   8   0   0    20099.71    21826.12    356.63 o 
  10   0   0     3076.33     3037.22     51.97 o 
  12   0   0     1140.75     1207.67     28.25 o 
  14   0   0     8650.50     9404.87    157.21 o 
  16   0   0     3314.00     3017.07     79.07 o 
  18   0   0        3.21       13.92     12.09 o 
  20   0   0       48.44       44.61     14.73 o 
  22   0   0      349.86      414.63     31.80 o 
  24   0   0       70.63       37.98     39.23 o 
  26   0   0     1395.43     1167.49    128.90 o 
  28   0   0      396.08      239.61     73.62 o 
  30   0   0        0.55      -21.95     61.39 o 
   3   1   0     5909.78     5841.36     87.93 o 
   5   1   0   125001.16   112374.45   1711.28 o 
   7   1   0    10611.57    11789.93    169.49 o 
   9   1   0      851.21     1024.73     21.96 o 
  11   1   0      121.28      161.13     13.02 o 
  13   1   0     2829.21     2520.11     41.08 o 
  15   1   0     2212.93     2401.20     39.89 o 
  17   1   0      341.61      320.62     17.51 o 
  19   1   0      165.30      117.02     21.50 o 
  21   1   0     3847.11     3874.36     86.01 o 
  23   1   0      741.37      669.42     36.87 o 
  25   1   0        1.09      -12.29     18.95 o 
  27   1   0      145.63      191.34     39.99 o 
  29   1   0       87.68       25.73     36.21 o 
  31   1   0        2.31        4.12     66.44 o 
   0   2   0     7562.32     6538.28    263.47 o 
   2   2   0     4994.97     4613.53    135.47 o 
   4   2   0      278.97      268.25     10.53 o 
   6   2   0       86.24       79.99      8.38 o 
   8   2   0     8227.80     8240.51    124.72 o 
  10   2   0     4200.35     4116.74     66.24 o 
  12   2   0      824.32      826.12     33.98 o 
  14   2   0     1294.41     1520.74     32.78 o 
  16   2   0       61.65       79.59     24.88 o 
  18   2   0     1229.64     1256.09     30.55 o 
  20   2   0      508.62      561.18     22.04 o 
  22   2   0       35.28       49.38     16.55 o 
  24   2   0      162.03      141.90     22.55 o 
  26   2   0      331.56      379.31     26.59 o 
  28   2   0      137.42      117.83     40.58 o 
  30   2   0       15.67       46.71     44.65 o 
  32   2   0       13.30      106.18    120.16 o 
   1   3   0        8.62       80.16     36.67 o 
   3   3   0      871.13     1101.09     32.49 o 
   5   3   0        5.08       35.28     12.54 o 
   7   3   0      451.55      403.86     17.11 o 
   9   3   0      129.12      142.06      9.93 o 
  11   3   0        0.09       34.13      9.50 o 
  13   3   0       48.94       40.76     12.15 o 
  15   3   0      203.21      200.31     18.80 o 
  17   3   0       77.81       89.19     16.50 o 
  19   3   0       41.16       42.96     15.88 o 
  21   3   0        3.59       -0.32     16.50 o 
  23   3   0       55.90       65.66     20.72 o 
  25   3   0       40.57       76.38     31.28 o 
  27   3   0        9.80       40.38     37.52 o 
  29   3   0       48.06      165.60    225.46 o 
   0   4   0      496.09      558.40     58.99 o 
   2   4   0     1501.14     1435.37     51.99 o 
   4   4   0      697.55      817.56     35.27 o 
   6   4   0      632.98      758.59     46.58 o 
   8   4   0      483.18      561.25     20.17 o 
  10   4   0      997.02      984.43     36.92 o 
  12   4   0      559.65      529.22     32.86 o 
  14   4   0     1043.64     1127.15     30.93 o 
  16   4   0       78.62       68.77     16.39 o 
  18   4   0       21.99       28.97     15.56 o 
  20   4   0        6.34        7.95     20.19 o 
  22   4   0       24.56       58.06     27.48 o 
  24   4   0        5.41        7.21     47.65 o 
  26   4   0       10.70        3.08     71.84 o 
  28   4   0       74.26      211.97     70.10 o 
   1   5   0       66.83      105.38     35.00 o 
   3   5   0       28.64       26.80     18.33 o 
   5   5   0      245.88      272.46     20.72 o 
   7   5   0      486.95      451.62     26.50 o 
   9   5   0     1051.64     1157.26     44.71 o 
  11   5   0     1414.84     1416.60     75.37 o 
  13   5   0       15.34        2.42     18.83 o 
  15   5   0      660.83      660.43     34.72 o 
  17   5   0      165.36       73.21     32.92 o 
  19   5   0       26.92       57.71     36.73 o 
  21   5   0        5.98       74.55     61.80 o 
  23   5   0       21.61      -28.73     68.38 o 
  25   5   0        0.38       44.57     61.74 o 
   0   6   0      138.11      164.29     63.79 o 
   2   6   0      131.55      147.58     36.31 o 
   4   6   0       22.54       16.56     46.08 o 
   6   6   0        7.81       16.14     40.55 o 
   8   6   0      210.76      244.51     29.88 o 
  10   6   0      377.61      393.13     34.64 o 
  12   6   0      898.15      984.28     47.96 o 
  14   6   0      831.08      886.12     48.79 o 
  16   6   0      497.37      514.38     52.39 o 
  18   6   0        1.08       45.75     63.11 o 
  20   6   0        1.41       45.27     60.19 o 
  22   6   0       20.13      112.37     61.64 o 
   1   7   0       34.44       11.86     55.29 o 
   3   7   0        4.67       24.08     38.39 o 
   5   7   0       89.28      130.50     57.32 o 
   7   7   0      124.89      205.75     41.47 o 
   9   7   0       94.08      112.55     37.42 o 
  11   7   0       52.58       89.41     44.53 o 
  13   7   0       11.02       79.61     55.86 o 
  15   7   0       10.90       -0.01     64.79 o 
  17   7   0        0.53      322.02    142.88 o 
   0   8   0       10.91      108.80     85.20 o 
   4   8   0       38.95       27.53     73.40 o 
   6   8   0       28.68       59.86    105.74 o 
 -31   1   1        6.20       95.02     62.85 o 
 -29   1   1        1.53       22.33     43.29 o 
 -27   1   1        0.69       44.14     37.59 o 
 -25   1   1      690.28      708.98     36.10 o 
 -23   1   1     1020.52     1107.90     34.48 o 
 -21   1   1      665.78      784.74     24.78 o 
 -19   1   1       37.56       46.24     14.37 o 
 -17   1   1       38.33       18.87     11.92 o 
 -15   1   1      438.46      466.51     18.61 o 
 -13   1   1      658.21      731.87     18.76 o 
 -11   1   1     3331.50     3704.11     47.71 o 
  -9   1   1    11254.45    12030.79    154.62 o 
  -7   1   1      620.42      664.15     10.91 o 
  -5   1   1       39.22       57.97      6.96 o 
  -3   1   1       29.21       75.61     14.77 o 
  -1   1   1        4.79       57.34     21.85 o 
   1   1   1       96.82      136.23     40.63 o 
   3   1   1     6096.78     5338.46     82.99 o 
   5   1   1     7597.77     7022.60    106.15 o 
   7   1   1        8.09       12.16     12.12 o 
   9   1   1      105.88       70.38     10.06 o 
  11   1   1     7541.98     8125.71    125.91 o 
  13   1   1     5945.07     6309.27     98.75 o 
  15   1   1      505.30      516.80     18.96 o 
  17   1   1      386.18      516.41     22.90 o 
  19   1   1      905.91      819.88     25.71 o 
  21   1   1      321.83      352.83     23.40 o 
  23   1   1      274.30      281.73     32.14 o 
  25   1   1        0.75       -7.32     21.58 o 
  27   1   1      225.85      212.95     44.86 o 
  29   1   1       12.10       28.55     44.00 o 
  31   1   1        9.25       14.04     40.22 o 
 -30   2   1      172.89      204.63     57.99 o 
 -28   2   1      131.91      106.49     88.26 o 
 -26   2   1        0.08        6.14     24.09 o 
 -24   2   1        8.53       -0.51     21.61 o 
 -22   2   1      331.45      241.60     18.00 o 
 -20   2   1      293.12      343.30     20.10 o 
 -18   2   1     1802.93     1951.94     42.30 o 
 -16   2   1     1391.85     1263.51     40.97 o 
 -14   2   1      244.57      350.69     18.67 o 
 -12   2   1     3187.31     2879.77     45.19 o 
 -10   2   1      410.45      474.23     17.62 o 
  -8   2   1     3881.10     4059.00     67.48 o 
  -6   2   1      690.77      785.22     22.45 o 
  -4   2   1     3127.35     3209.04     64.96 o 
  -2   2   1      150.45       82.17     17.05 o 
   0   2   1      391.96      459.65     40.63 o 
   2   2   1      329.79      268.33     33.43 o 
   4   2   1      198.35      258.78     12.49 o 
   6   2   1      114.60      192.06      9.40 o 
   8   2   1    19097.43    19867.71    359.71 o 
  10   2   1     1898.89     2055.72     35.68 o 
  12   2   1     1663.70     1904.54     36.68 o 
  14   2   1      107.44      110.46     20.54 o 
  16   2   1     1129.32     1442.00     31.78 o 
  18   2   1      270.79      213.39     18.97 o 
  20   2   1       43.41       65.27     15.13 o 
  22   2   1     1020.90      795.42     35.65 o 
  24   2   1       34.08       -9.62     19.25 o 
  26   2   1       35.69       21.49     24.47 o 
  28   2   1       34.57      -31.44     34.04 o 
  30   2   1        7.82      -19.25     64.45 o 
  32   2   1        1.32       78.65    106.18 o 
 -27   3   1      262.15      242.99     37.79 o 
 -25   3   1       57.94       41.96     30.84 o 
 -23   3   1      710.55      829.78     46.12 o 
 -21   3   1       82.96       96.99     17.63 o 
 -19   3   1      272.19      286.60     19.72 o 
 -17   3   1      250.48      253.97     19.03 o 
 -15   3   1      147.11      152.91     14.28 o 
 -13   3   1      416.89      406.38     15.60 o 
 -11   3   1      135.62      196.06     21.57 o 
  -9   3   1      813.76      935.59     22.27 o 
  -7   3   1      161.08       91.18      9.94 o 
  -5   3   1      686.31      634.32     41.45 o 
  -3   3   1       50.15       40.16     19.79 o 
  -1   3   1     2953.08     3254.34     97.84 o 
   1   3   1     4666.52     5071.50    226.77 o 
   3   3   1      570.01      489.72     51.56 o 
   5   3   1      617.55      509.21     19.50 o 
   7   3   1      145.02      138.73     12.55 o 
   9   3   1     1365.79     1499.38     43.06 o 
  11   3   1       66.29       46.27     13.79 o 
  13   3   1      157.54      131.17     11.96 o 
  15   3   1      122.31      127.09     13.35 o 
  17   3   1      388.80      332.22     21.12 o 
  19   3   1      119.99      106.69     20.26 o 
  21   3   1        3.65       27.26     17.20 o 
  23   3   1      131.42      240.20     39.22 o 
  25   3   1        4.73       20.67     21.59 o 
  27   3   1       97.75      119.46     38.75 o 
  29   3   1       48.63      124.53     92.19 o 
 -28   4   1       49.68      171.72     93.07 o 
 -26   4   1       36.31       93.43     54.28 o 
 -24   4   1      217.28      281.57     69.35 o 
 -22   4   1      351.90      413.09     37.57 o 
 -20   4   1        4.43       -3.13     18.12 o 
 -18   4   1      284.19      288.88     26.55 o 
 -16   4   1      796.03      805.98     35.16 o 
 -14   4   1      591.57      635.04     28.83 o 
 -12   4   1      302.61      251.54     13.96 o 
 -10   4   1        9.01      -10.62     12.34 o 
  -8   4   1      478.98      450.76     20.82 o 
  -6   4   1      400.22      366.79     18.79 o 
  -4   4   1      382.79      423.24     23.26 o 
  -2   4   1      541.30      539.08     32.31 o 
   0   4   1     1311.21     1511.37     67.41 o 
   2   4   1      701.87      796.57     36.33 o 
   4   4   1        0.68       13.40     19.78 o 
   6   4   1        4.02       -0.65     10.18 o 
   8   4   1      199.34      239.02     21.98 o 
  10   4   1       59.73       39.97     31.97 o 
  12   4   1       62.87       89.64     18.26 o 
  14   4   1       24.29       40.95     14.51 o 
  16   4   1      278.03      353.35     16.51 o 
  18   4   1      195.79      201.53     16.81 o 
  20   4   1        6.95       15.50     30.91 o 
  22   4   1      163.07      177.27     32.79 o 
  24   4   1        3.94       27.00     59.76 o 
  26   4   1       74.22       23.25    106.18 o 
  28   4   1       10.93       -9.95     54.59 o 
 -25   5   1       20.53      137.74    120.59 o 
 -23   5   1      111.43       72.07     59.59 o 
 -21   5   1       74.70       68.43     73.03 o 
 -19   5   1        0.00      -16.83     27.84 o 
 -17   5   1      207.77      292.56     56.63 o 
 -15   5   1      294.56      309.49     24.83 o 
 -13   5   1      628.14      601.05     28.98 o 
 -11   5   1      322.81      350.39     26.87 o 
  -9   5   1      437.96      357.20     25.53 o 
  -7   5   1      798.36      914.79     86.84 o 
  -5   5   1        0.05        2.83     18.55 o 
  -3   5   1       68.95       48.75     24.28 o 
  -1   5   1        9.55      -14.99     21.53 o 
   1   5   1      219.06      194.43     22.68 o 
   3   5   1     1265.42     1173.74     37.62 o 
   5   5   1     1926.81     1955.21     51.81 o 
   7   5   1      228.58      221.69     34.26 o 
   9   5   1      146.99      135.45     26.81 o 
  11   5   1       45.47       75.99     24.75 o 
  13   5   1      113.90       97.08     19.52 o 
  15   5   1        0.00       10.93     19.02 o 
  17   5   1       39.44       49.96     33.78 o 
  19   5   1       88.60      131.85     44.35 o 
  21   5   1       18.32        6.48     61.33 o 
  23   5   1      100.77      141.68     68.76 o 
  25   5   1       46.87      203.23    123.43 o 
 -22   6   1        4.03       13.90     86.17 o 
 -20   6   1        3.61      172.94     90.85 o 
 -18   6   1       47.69      -18.31     55.15 o 
 -16   6   1       69.52      -14.02     36.96 o 
 -14   6   1        0.52       38.41     43.92 o 
 -12   6   1       43.96       -5.16     25.53 o 
 -10   6   1      234.93      210.55     53.56 o 
  -8   6   1        0.03       51.82     23.44 o 
  -6   6   1      305.36      390.59     62.12 o 
  -4   6   1      599.31      527.19     37.27 o 
  -2   6   1     1016.70      894.45     64.56 o 
   0   6   1      162.62      147.16     37.78 o 
   2   6   1      741.72      805.50     36.80 o 
   4   6   1      266.79      319.81     36.34 o 
   6   6   1        6.09       14.19     54.33 o 
   8   6   1      123.61      133.10     26.86 o 
  10   6   1      181.36      115.41     34.14 o 
  12   6   1       29.64       82.34     29.94 o 
  14   6   1        9.73       26.43     50.26 o 
  16   6   1       82.82       84.19     62.13 o 
  18   6   1      177.61      135.50     42.75 o 
  20   6   1       52.41       20.81     99.40 o 
  22   6   1       82.94      117.01     63.75 o 
 -17   7   1       23.61      -56.32     56.32 o 
 -15   7   1        6.01      -48.97     51.75 o 
 -13   7   1        2.48        8.77     43.63 o 
 -11   7   1        2.30       51.08     56.77 o 
  -9   7   1        3.96        7.55     31.36 o 
  -7   7   1       92.05      165.31     45.17 o 
  -5   7   1      151.86      229.87    101.37 o 
  -3   7   1      291.61      226.52     43.58 o 
  -1   7   1      465.39      498.20     68.13 o 
   1   7   1      113.99      130.51     45.71 o 
   3   7   1       70.40       87.79     51.27 o 
   5   7   1        5.43       48.13     50.68 o 
   7   7   1       45.09       80.63     31.59 o 
   9   7   1        3.74       15.15     37.34 o 
  11   7   1       78.76       26.14     48.18 o 
  13   7   1       86.82       30.97     43.91 o 
  15   7   1       20.71      -46.35     55.85 o 
  17   7   1       40.03       -9.18    101.37 o 
  -6   8   1       11.63      -32.78     53.12 o 
  -4   8   1        3.35       36.70    105.74 o 
   0   8   1        0.44       23.26     58.47 o 
   4   8   1        6.58      -96.56    110.11 o 
   6   8   1       42.34      -69.04     73.40 o 
 -32   0   2       17.49        9.18     78.21 o 
 -30   0   2       18.28      -35.59     58.04 o 
 -28   0   2        8.11       62.79     52.97 o 
 -26   0   2      518.97      742.35     91.76 o 
 -24   0   2      255.21      266.19     21.62 o 
 -22   0   2      515.54      573.44     27.33 o 
 -20   0   2     1448.49     1381.66     43.07 o 
 -18   0   2     1868.40     1865.61     47.63 o 
 -16   0   2     2571.06     2582.76     84.03 o 
 -14   0   2     6494.39     6472.22    129.35 o 
 -12   0   2     3108.16     4113.41     80.19 o 
 -10   0   2       50.07       53.41     24.02 o 
  -8   0   2     2947.21     3320.35     52.05 o 
  -6   0   2   187000.13   173891.06   3204.95 o 
  -4   0   2      269.68      342.42     39.54 o 
  -2   0   2     4797.98      233.62    271.54 o 
   2   0   2      212.66       -0.44     13.54 o 
   4   0   2     1145.34     1603.02     77.26 o 
   6   0   2    88110.85    87088.68   2052.14 o 
   8   0   2    10103.29    10327.18    214.67 o 
  10   0   2    14640.09    13574.05    249.31 o 
  12   0   2     5414.21     5179.94    125.38 o 
  14   0   2      884.03     1184.55     33.02 o 
  16   0   2     7405.48     7617.69    150.76 o 
  18   0   2      144.70      135.17     24.06 o 
  20   0   2       29.10       17.99     23.98 o 
  22   0   2        7.35       21.73     13.42 o 
  24   0   2      487.39      531.14     41.84 o 
  26   0   2     1176.55     1470.57     96.66 o 
  28   0   2      192.56      220.26     55.77 o 
  30   0   2        7.31      -48.65     48.65 o 
  32   0   2        0.64       13.98     83.02 o 
 -31   1   2       61.80       -0.10     57.24 o 
 -29   1   2        0.61       61.45     34.82 o 
 -27   1   2       17.07        3.26     43.89 o 
 -25   1   2        9.81       84.27     30.39 o 
 -23   1   2      303.92      279.20     28.80 o 
 -21   1   2       84.75       69.50     15.10 o 
 -19   1   2      685.24      615.85     20.67 o 
 -17   1   2     2233.16     2398.90     38.66 o 
 -15   1   2      721.15      641.77     21.83 o 
 -13   1   2     1933.13     1931.33     33.46 o 
 -11   1   2     7234.81     8272.33     99.76 o 
  -9   1   2     3053.16     2767.66     41.14 o 
  -7   1   2     1238.03     1167.53     17.94 o 
  -5   1   2    37039.05    34628.65    413.71 o 
  -3   1   2       26.04       56.36     14.47 o 
  -1   1   2     7810.55     6903.35    557.20 o 
   1   1   2    17352.28    15362.85    336.58 o 
   3   1   2        9.08       26.05      5.39 o 
   5   1   2      604.78      613.57     12.51 o 
   7   1   2      393.33      265.46     10.20 o 
   9   1   2      420.90      663.69     23.26 o 
  11   1   2     4583.46     4853.30     71.37 o 
  13   1   2     1599.63     1648.59     49.05 o 
  15   1   2        2.60       -9.38     12.55 o 
  17   1   2      862.96      812.61     22.88 o 
  19   1   2      824.50      869.72     36.21 o 
  21   1   2     7606.78     8136.90    183.11 o 
  23   1   2      989.79      928.20     33.01 o 
  25   1   2        2.71        4.98     20.44 o 
  27   1   2        5.54       67.15     28.38 o 
  29   1   2       43.77        2.05     31.92 o 
  31   1   2        5.91       27.97     66.20 o 
 -32   2   2        7.04       45.88    101.37 o 
 -30   2   2        4.40       11.16     59.51 o 
 -28   2   2       34.67       12.98     35.97 o 
 -26   2   2        1.93       45.66     55.29 o 
 -24   2   2      217.69      210.96     22.18 o 
 -22   2   2       37.44       34.80     16.60 o 
 -20   2   2      387.09      387.90     19.41 o 
 -18   2   2     4023.74     4032.71     78.30 o 
 -16   2   2      796.32      816.88     33.24 o 
 -14   2   2      219.55      155.58     13.53 o 
 -12   2   2     1392.72     1629.92     23.18 o 
 -10   2   2       29.83       19.83      8.92 o 
  -8   2   2     9463.67    10399.96    142.91 o 
  -6   2   2     3334.44     3346.19     54.89 o 
  -4   2   2       16.68       32.16     11.04 o 
  -2   2   2     5706.37     4999.57    118.79 o 
   0   2   2    15719.76    15068.55    585.49 o 
   2   2   2     4211.02     4057.48     92.81 o 
   4   2   2     3200.98     3369.14     70.25 o 
   6   2   2     1649.19     1705.28     33.86 o 
   8   2   2     1175.67     1193.30     37.89 o 
  10   2   2      209.72      188.50     16.80 o 
  12   2   2      190.35      269.34     14.84 o 
  14   2   2       10.39       16.27     20.79 o 
  16   2   2     1878.85     2196.95     59.10 o 
  18   2   2        0.04      -13.04     13.04 o 
  20   2   2       75.55       88.73     18.33 o 
  22   2   2        2.88        0.58     17.06 o 
  24   2   2       29.58       28.19     20.66 o 
  26   2   2      206.88      157.65     25.75 o 
  28   2   2      253.63      190.62     40.19 o 
  30   2   2       59.78       28.87     46.38 o 
  32   2   2        2.37       -4.81     68.90 o 
 -29   3   2      175.95      265.66    100.93 o 
 -27   3   2        2.39       37.24     34.02 o 
 -25   3   2      275.34      296.23     32.31 o 
 -23   3   2        2.51       24.56     22.49 o 
 -21   3   2       22.96       34.86     18.70 o 
 -19   3   2        9.42       24.54     14.40 o 
 -17   3   2      206.47      144.83     16.00 o 
 -15   3   2      211.32      196.19      8.97 o 
 -13   3   2      509.65      431.63     18.56 o 
 -11   3   2      146.96      137.86     13.11 o 
  -9   3   2      698.56      802.21     22.21 o 
  -7   3   2      580.02      518.78     17.87 o 
  -5   3   2      538.04      756.32     64.16 o 
  -3   3   2      464.05      394.38     24.49 o 
  -1   3   2      104.30      103.27     23.04 o 
   1   3   2      175.99      126.27     49.81 o 
   3   3   2     1893.36     2455.91     77.67 o 
   5   3   2       57.36       46.44     26.70 o 
   7   3   2        9.96       28.53     16.26 o 
   9   3   2      203.31      220.89     11.05 o 
  11   3   2        2.25       -8.11     10.76 o 
  13   3   2      607.00      600.53     20.13 o 
  15   3   2      192.50      157.79     11.50 o 
  17   3   2       24.94       15.35     13.55 o 
  19   3   2        6.45       13.45     18.07 o 
  21   3   2        5.48       12.02     18.21 o 
  23   3   2      503.77      541.74     28.50 o 
  25   3   2      116.04      105.72     26.61 o 
  27   3   2        4.52       11.60     60.30 o 
  29   3   2      110.39      249.05    101.37 o 
 -28   4   2       30.18       36.74     55.29 o 
 -26   4   2       79.85      122.00     63.36 o 
 -24   4   2      141.75      225.16     64.95 o 
 -22   4   2      355.75      405.10     36.81 o 
 -20   4   2      216.33      237.48     35.95 o 
 -18   4   2      182.13      197.29     19.41 o 
 -16   4   2      160.24      118.57     14.63 o 
 -14   4   2      503.00      534.21     20.26 o 
 -12   4   2      163.92      162.30     19.75 o 
 -10   4   2     1235.42     1177.85     29.91 o 
  -8   4   2      995.20      818.82     29.21 o 
  -6   4   2       67.77       29.32     16.91 o 
  -4   4   2      237.42      370.43     45.16 o 
  -2   4   2      286.01      245.20     23.51 o 
   0   4   2      151.09      217.89     33.23 o 
   2   4   2      388.48      451.98     28.25 o 
   4   4   2        1.43        2.44     14.82 o 
   6   4   2       44.69       30.51     27.69 o 
   8   4   2     1365.27     1410.84     58.02 o 
  10   4   2     1000.44      953.95     41.25 o 
  12   4   2      506.65      565.17     32.31 o 
  14   4   2     1452.94     1443.04     51.85 o 
  16   4   2      240.50      254.43     28.01 o 
  18   4   2        0.11       -0.43     15.66 o 
  20   4   2       86.95      110.47     26.60 o 
  22   4   2        7.75       11.73     22.97 o 
  24   4   2       75.45      145.96    105.74 o 
  26   4   2        7.94       97.67     62.04 o 
  28   4   2       17.35      162.98     74.72 o 
 -25   5   2        7.31       50.25     58.33 o 
 -23   5   2       55.50       26.92     80.43 o 
 -21   5   2       66.05      105.44     92.41 o 
 -19   5   2       73.20      111.00     34.56 o 
 -17   5   2       26.61       25.39     28.34 o 
 -15   5   2      137.70      161.39     26.63 o 
 -13   5   2      184.79      178.66     25.20 o 
 -11   5   2      155.81      113.56     19.72 o 
  -9   5   2        9.61       22.24     13.52 o 
  -7   5   2      212.66      222.31     32.87 o 
  -5   5   2      257.47      253.99     26.17 o 
  -3   5   2      341.32      281.04     23.37 o 
  -1   5   2      179.48      147.64     21.21 o 
   1   5   2      402.49      401.10     53.26 o 
   3   5   2      196.13      228.99     21.14 o 
   5   5   2      165.69      110.68     21.21 o 
   7   5   2      376.52      430.54     61.03 o 
   9   5   2     3079.74     3225.59    102.70 o 
  11   5   2     1081.47     1097.19     69.30 o 
  13   5   2      792.98      933.66     62.06 o 
  15   5   2       98.30      107.34     30.46 o 
  17   5   2      250.34      223.36     42.19 o 
  19   5   2        0.00      -34.43     34.43 o 
  21   5   2        2.47       31.30     41.22 o 
  23   5   2        6.28       42.57     60.03 o 
  25   5   2       43.11      187.20     72.82 o 
 -22   6   2        5.38       15.36     63.30 o 
 -20   6   2        0.46      -43.61     58.39 o 
 -18   6   2       10.21      -27.70     62.69 o 
 -16   6   2      211.98      226.80     42.29 o 
 -14   6   2      593.09      699.28     47.00 o 
 -12   6   2       63.12       86.61     30.49 o 
 -10   6   2        0.01       44.30     22.49 o 
  -8   6   2        1.07       22.52     23.44 o 
  -6   6   2      185.43      141.84     28.33 o 
  -4   6   2      542.81      504.47     38.60 o 
  -2   6   2       26.04       47.15     25.16 o 
   0   6   2      104.76       53.87     25.02 o 
   2   6   2       90.96      132.50     23.65 o 
   4   6   2       92.10       50.60     31.64 o 
   6   6   2      152.60      135.94     30.17 o 
   8   6   2        1.50        7.97     34.78 o 
  10   6   2      191.01      230.93     38.29 o 
  12   6   2      185.49      144.74     65.53 o 
  14   6   2      262.55      387.18     48.66 o 
  16   6   2       42.31       73.18     59.06 o 
  18   6   2       36.09        9.82     39.96 o 
  20   6   2       13.82      -25.37     58.86 o 
  22   6   2       55.58       62.30     86.63 o 
 -17   7   2        0.01      -30.66     80.41 o 
 -15   7   2        0.01      -25.75     52.77 o 
 -13   7   2        0.78       28.27     65.32 o 
 -11   7   2        0.28      -25.34     39.95 o 
  -9   7   2        4.51       59.42     37.96 o 
  -7   7   2       22.97      -18.82     55.17 o 
  -5   7   2        4.38       37.82     47.44 o 
  -3   7   2        6.96       56.40     48.52 o 
  -1   7   2        8.12       -6.13     43.52 o 
   1   7   2        0.38       71.39     56.74 o 
   3   7   2       18.46        2.83     54.07 o 
   5   7   2       43.04      133.95     50.70 o 
   7   7   2       90.58      101.45     77.43 o 
   9   7   2       71.77      123.72     46.87 o 
  11   7   2       25.07      -36.04     48.81 o 
  13   7   2        7.76       46.96     48.76 o 
  15   7   2        8.32      -10.06     40.69 o 
  17   7   2       14.16       74.18     71.11 o 
  -6   8   2       21.31       37.00     69.58 o 
  -4   8   2       25.04       45.88     78.21 o 
  -2   8   2        6.35      -66.41     76.03 o 
   0   8   2        0.04      -71.22     85.20 o 
   4   8   2       18.67      -77.77     77.77 o 
   6   8   2       39.89       18.41     51.75 o 
 -31   1   3       34.45       -4.81    124.09 o 
 -29   1   3       21.98      108.08     44.92 o 
 -27   1   3        0.15      -34.76     34.76 o 
 -25   1   3      131.77      104.65     29.91 o 
 -23   1   3      239.46      231.11     28.12 o 
 -21   1   3       10.31        2.11     15.43 o 
 -19   1   3     1264.62     1321.10     28.18 o 
 -17   1   3     1230.34     1385.61     29.03 o 
 -15   1   3      370.19      448.47     15.26 o 
 -13   1   3     7086.95     7012.19     90.79 o 
 -11   1   3     5438.84     5847.38     72.87 o 
  -9   1   3     7696.77     8225.88    100.72 o 
  -7   1   3     1830.25     1896.94     26.53 o 
  -5   1   3    26254.49    26965.25    315.71 o 
  -3   1   3      856.79     1015.21     19.28 o 
  -1   1   3     9668.49     8463.61    123.06 o 
   1   1   3       86.23      132.41     17.61 o 
   3   1   3     5623.86     5865.08     88.67 o 
   5   1   3    38251.99    38388.41    553.98 o 
   7   1   3      205.37      326.23     11.83 o 
   9   1   3      594.61      610.75     17.81 o 
  11   1   3      812.47     1055.24     28.32 o 
  13   1   3     5493.87     5516.89     80.94 o 
  15   1   3      358.35      338.04     19.38 o 
  17   1   3      217.36      304.12     13.05 o 
  19   1   3      919.27     1044.55     31.42 o 
  21   1   3       21.88       36.67     17.34 o 
  23   1   3       59.48       59.06     19.17 o 
  25   1   3       32.64       56.60     19.92 o 
  27   1   3      291.46      335.49     37.43 o 
  29   1   3       26.53       68.54     32.68 o 
  31   1   3       22.20      103.99     81.71 o 
 -32   2   3        0.06       13.98    100.93 o 
 -30   2   3      104.62      110.07     43.94 o 
 -28   2   3       47.95       12.74     41.08 o 
 -26   2   3       96.68       79.61     35.04 o 
 -24   2   3      399.53      515.81     27.41 o 
 -22   2   3        0.25      -16.13     16.13 o 
 -20   2   3        1.68      -13.51     13.51 o 
 -18   2   3      452.98      436.63     17.44 o 
 -16   2   3      752.21      793.49     28.21 o 
 -14   2   3     6190.79     6419.21    103.65 o 
 -12   2   3     1438.44     1859.71     27.21 o 
 -10   2   3      307.00      292.06     19.33 o 
  -8   2   3     2274.15     2621.87     45.94 o 
  -6   2   3     3253.22     3016.37     53.43 o 
  -4   2   3     2264.46     2914.20     48.92 o 
  -2   2   3     4810.33     5199.43     96.63 o 
   0   2   3     4106.80     4199.23    102.65 o 
   2   2   3      769.83      808.77     24.30 o 
   4   2   3     3083.29     3295.95     69.26 o 
   6   2   3     1919.80     2005.45     39.97 o 
   8   2   3     5948.53     6108.19     99.60 o 
  10   2   3      456.39      343.37     12.63 o 
  12   2   3     3923.27     4092.81     70.62 o 
  14   2   3      162.75      114.31     12.60 o 
  16   2   3      200.21      214.02     28.48 o 
  18   2   3      155.13      190.48     16.34 o 
  20   2   3      164.63      121.07     18.45 o 
  22   2   3     1112.92     1085.68     42.18 o 
  24   2   3       17.61       34.10     21.10 o 
  26   2   3       11.40       31.56     27.39 o 
  28   2   3       41.22       20.42     29.55 o 
  30   2   3        6.21      -49.81     54.62 o 
 -29   3   3      236.90      260.42     76.46 o 
 -27   3   3      202.02      212.79     40.52 o 
 -25   3   3       47.23       44.17     25.40 o 
 -23   3   3      454.57      470.27     78.39 o 
 -21   3   3      130.46       65.72     18.42 o 
 -19   3   3      135.87      118.17     18.67 o 
 -17   3   3       52.52       43.28     14.33 o 
 -15   3   3       45.37       56.43     15.45 o 
 -13   3   3      501.30      474.94     15.41 o 
 -11   3   3      699.43      692.95     19.30 o 
  -9   3   3     5955.85     6368.73    101.70 o 
  -7   3   3      272.41      258.67     14.89 o 
  -5   3   3     1416.04     1090.82     33.82 o 
  -3   3   3      353.10      353.19     29.51 o 
  -1   3   3      287.86      476.04     40.94 o 
   1   3   3      112.59      106.13     36.27 o 
   3   3   3     4877.77     5655.94    123.00 o 
   5   3   3     5407.52     6185.40    155.09 o 
   7   3   3     1664.36     1598.16     48.47 o 
   9   3   3      420.87      468.63     31.36 o 
  11   3   3        6.27       12.10     12.67 o 
  13   3   3       89.02       93.89     12.34 o 
  15   3   3        4.36       17.65     11.02 o 
  17   3   3      153.28      152.08     15.78 o 
  19   3   3      111.60      150.89     17.80 o 
  21   3   3      385.57      481.68     25.50 o 
  23   3   3       73.64       43.82     26.33 o 
  25   3   3       68.09       54.21     25.25 o 
  27   3   3        0.38      103.56     50.70 o 
 -28   4   3       18.82       -2.75     51.80 o 
 -26   4   3        0.46       90.48    168.22 o 
 -24   4   3      161.92      146.61     38.87 o 
 -22   4   3      381.08      333.40     28.77 o 
 -20   4   3       49.87       66.96     21.40 o 
 -18   4   3       87.27       62.81     18.63 o 
 -16   4   3      381.70      296.05     16.95 o 
 -14   4   3     1113.30     1030.07     30.39 o 
 -12   4   3       14.20       16.29     12.03 o 
 -10   4   3      567.57      503.43     20.26 o 
  -8   4   3      687.60      658.46     21.41 o 
  -6   4   3     2441.83     2943.03     61.13 o 
  -4   4   3       14.57       14.77     14.21 o 
  -2   4   3     2152.37     2649.33     83.81 o 
   0   4   3     3866.16     4410.81    136.70 o 
   2   4   3     1219.53     1186.69     45.41 o 
   4   4   3      135.76      136.52      9.90 o 
   6   4   3     1087.84      991.78     39.73 o 
   8   4   3       62.39      100.71     36.00 o 
  10   4   3      387.19      378.41     34.30 o 
  12   4   3       14.52        9.41     20.72 o 
  14   4   3      482.45      540.98     56.18 o 
  16   4   3        0.75        9.95     21.63 o 
  18   4   3       39.08       45.52     14.72 o 
  20   4   3       53.28       38.27     26.61 o 
  22   4   3       56.87       51.27     48.29 o 
  24   4   3       24.33       14.17     76.67 o 
  26   4   3      189.39      204.92     74.28 o 
  28   4   3       48.89      354.35    102.68 o 
 -25   5   3        4.43       28.13     59.90 o 
 -23   5   3        4.27       69.31     63.09 o 
 -21   5   3       63.92      120.85     83.24 o 
 -19   5   3       70.76       70.10     62.56 o 
 -17   5   3      223.70      245.38     33.93 o 
 -15   5   3      408.94      392.02     26.09 o 
 -13   5   3        0.91       -9.59     19.84 o 
 -11   5   3      207.99      164.61     27.94 o 
  -9   5   3        9.09       30.41     16.84 o 
  -7   5   3      933.19     1158.13     44.13 o 
  -5   5   3       65.01       51.86     17.80 o 
  -3   5   3      339.92      361.77     25.28 o 
  -1   5   3      922.12      996.54     41.55 o 
   1   5   3      387.25      422.15     45.36 o 
   3   5   3      143.29      166.16     12.98 o 
   5   5   3      715.19      767.25     39.71 o 
   7   5   3       65.68       43.87     25.79 o 
   9   5   3      107.06       95.09     29.29 o 
  11   5   3      843.43      839.86     43.33 o 
  13   5   3       40.95       52.84     28.76 o 
  15   5   3       10.31       56.33     28.94 o 
  17   5   3       20.41       99.65     61.69 o 
  19   5   3      238.48      298.07     47.04 o 
  21   5   3       32.74       51.15     39.37 o 
  23   5   3        5.33       -9.18    107.05 o 
  25   5   3       10.52       92.49     74.47 o 
 -22   6   3       20.76      -30.66     81.00 o 
 -20   6   3       61.93        8.45     69.36 o 
 -18   6   3       11.12       10.95     62.69 o 
 -16   6   3       44.20      -10.69     58.68 o 
 -14   6   3       33.27       79.08     38.74 o 
 -12   6   3      299.29      346.11     27.63 o 
 -10   6   3      342.69      266.56     28.64 o 
  -8   6   3       25.70       41.74     21.61 o 
  -6   6   3       35.20        9.67     20.16 o 
  -4   6   3       14.54       47.22     39.67 o 
  -2   6   3      390.39      493.57     34.70 o 
   0   6   3       59.70       26.35     26.33 o 
   2   6   3       86.18       33.40     20.77 o 
   4   6   3      585.25      459.79     48.75 o 
   6   6   3      240.09      211.84     29.34 o 
   8   6   3       59.60       56.87     47.59 o 
  10   6   3       11.30       49.01     36.87 o 
  12   6   3       37.35      -41.61     41.61 o 
  14   6   3      104.81      180.26     46.70 o 
  16   6   3       44.91       88.67     46.02 o 
  18   6   3       37.97       18.11     53.64 o 
  20   6   3      152.37      242.72     85.10 o 
  22   6   3       46.60       25.91     85.86 o 
 -17   7   3       24.74      -51.55     65.94 o 
 -15   7   3       24.75      -33.18     66.37 o 
 -13   7   3       29.53       16.91     82.58 o 
 -11   7   3       81.08       82.07     41.28 o 
  -9   7   3        6.63       14.07     32.62 o 
  -7   7   3       71.53       57.83     39.33 o 
  -5   7   3        0.57        0.98     60.53 o 
  -3   7   3      576.22      643.61     73.74 o 
  -1   7   3       27.84       53.08     41.76 o 
   1   7   3       34.42       84.72     48.50 o 
   3   7   3       35.36        4.90     54.62 o 
   5   7   3        0.17      -28.31     55.05 o 
   7   7   3        0.24       42.03     39.41 o 
   9   7   3       49.78       -0.91     63.85 o 
  11   7   3        0.10      -20.68     42.72 o 
  13   7   3       43.44        6.97     44.88 o 
  15   7   3       24.72      -41.71     51.65 o 
  17   7   3       61.10       57.77     61.20 o 
  -6   8   3        4.28      -25.95     49.88 o 
  -4   8   3        0.20      -19.49     59.40 o 
  -2   8   3        5.40       28.40     95.25 o 
   0   8   3        2.01      -44.21     54.21 o 
   2   8   3       32.98      -45.88    105.74 o 
   4   8   3        0.30      -50.02     50.02 o 
   6   8   3        1.90       -5.13     68.31 o 
 -32   0   4        4.00       59.86     78.21 o 
 -30   0   4       82.82       45.88    100.93 o 
 -28   0   4        4.51      100.65     54.49 o 
 -26   0   4      169.57       27.53     64.23 o 
 -24   0   4      677.91      578.93     41.90 o 
 -22   0   4     3770.40     3597.94    106.77 o 
 -20   0   4      470.90      561.27     29.74 o 
 -18   0   4      444.76      396.56     31.78 o 
 -16   0   4     1306.53     1720.33     63.63 o 
 -14   0   4     5595.56     5691.14    120.94 o 
 -12   0   4    15935.20    16668.57    247.09 o 
 -10   0   4     2771.46     2831.94     47.28 o 
  -8   0   4    11674.98    10692.30    154.27 o 
  -6   0   4    49944.43    50365.56    755.47 o 
  -4   0   4    42885.29    39133.24    623.37 o 
  -2   0   4       12.39       57.70     28.63 o 
   0   0   4     2044.30     1838.62     74.28 o 
   2   0   4     1512.49     1481.61    434.15 o 
   4   0   4   101726.84    96192.83   2198.29 o 
   6   0   4      181.05       92.75     22.11 o 
   8   0   4     6632.69     6613.87    159.97 o 
  10   0   4      576.52      735.08     33.63 o 
  12   0   4     3253.32     3747.10     97.90 o 
  14   0   4     1813.20     1971.67     80.59 o 
  16   0   4     1364.29     1630.82     58.58 o 
  18   0   4       45.88       28.30     15.01 o 
  20   0   4        9.49      -18.80     18.80 o 
  22   0   4      772.23      836.29     29.69 o 
  24   0   4     1030.40     1390.80     56.30 o 
  26   0   4       52.55       16.96     48.28 o 
  28   0   4        2.92       -0.98     62.61 o 
  30   0   4       72.73       73.97     65.73 o 
 -31   1   4       40.24      -13.60     53.96 o 
 -29   1   4      178.89      107.00     57.03 o 
 -27   1   4      425.94      424.06     46.49 o 
 -25   1   4        2.03       16.27     23.41 o 
 -23   1   4      233.82      138.86     18.97 o 
 -21   1   4       24.34       13.56     13.23 o 
 -19   1   4      596.71      585.98     21.28 o 
 -17   1   4     5627.49     6522.46    102.09 o 
 -15   1   4        5.64        3.62      9.99 o 
 -13   1   4     2772.04     2739.96     40.90 o 
 -11   1   4       22.83       26.79      6.10 o 
  -9   1   4      381.22      424.95      9.90 o 
  -7   1   4     1355.16     1146.04     18.76 o 
  -5   1   4    11342.58    11453.81    132.78 o 
  -3   1   4      491.00      735.09     14.77 o 
  -1   1   4    49622.29    50827.29    619.93 o 
   1   1   4      442.06      362.87     10.37 o 
   3   1   4      751.14      846.73     21.36 o 
   5   1   4    20435.61    18604.63    256.08 o 
   7   1   4       76.44       68.63     11.63 o 
   9   1   4        0.74       18.17      9.93 o 
  11   1   4     6207.19     6324.52     98.78 o 
  13   1   4     2008.45     2098.21     33.79 o 
  15   1   4      468.29      437.16     19.16 o 
  17   1   4      326.56      284.28     22.37 o 
  19   1   4     1376.32     1412.86     28.65 o 
  21   1   4     1240.88     1366.29     56.75 o 
  23   1   4      434.57      515.67     31.65 o 
  25   1   4        7.30       19.53     19.67 o 
  27   1   4        0.26       34.64     30.02 o 
  29   1   4        0.25       22.79     29.61 o 
  31   1   4       48.32       23.77     52.87 o 
 -32   2   4       44.17        0.00    105.74 o 
 -30   2   4       25.56       -2.25     62.78 o 
 -28   2   4       34.76      -22.16     46.15 o 
 -26   2   4       50.78       13.01     25.62 o 
 -24   2   4      352.61      280.63     24.41 o 
 -22   2   4       77.68       86.10     17.96 o 
 -20   2   4     1001.67     1093.43     29.53 o 
 -18   2   4     1014.42      912.39     30.15 o 
 -16   2   4       72.17       43.10     11.05 o 
 -14   2   4      302.60      305.51     16.11 o 
 -12   2   4     2373.51     2624.42     41.71 o 
 -10   2   4       23.84       50.42      9.70 o 
  -8   2   4     2848.09     3255.78     53.30 o 
  -6   2   4     3630.74     3064.88     52.37 o 
  -4   2   4     3627.70     3616.77     57.13 o 
  -2   2   4     2237.01     1867.17     33.36 o 
   0   2   4     9729.24    10066.71    213.85 o 
   2   2   4     6130.75     6179.60    127.62 o 
   4   2   4     1775.62     2176.44     44.24 o 
   6   2   4       16.23       47.68     15.61 o 
   8   2   4     1164.78     1137.40     20.90 o 
  10   2   4     4597.91     4741.23     74.82 o 
  12   2   4       82.02       68.21     14.02 o 
  14   2   4       92.83      131.43     11.11 o 
  16   2   4      350.84      366.89     17.14 o 
  18   2   4       60.22       39.11     17.94 o 
  20   2   4       84.23       83.05     18.14 o 
  22   2   4       14.82       22.06     20.08 o 
  24   2   4       44.38       34.07     26.92 o 
  26   2   4       24.28       60.33     25.42 o 
  28   2   4       71.86       30.41     29.69 o 
  30   2   4       10.74       63.79     77.34 o 
 -29   3   4      240.33      176.96     68.16 o 
 -27   3   4        1.63       33.26     31.39 o 
 -25   3   4      256.18      252.53     32.77 o 
 -23   3   4       23.33       -4.48     26.38 o 
 -21   3   4      255.49      234.76     22.55 o 
 -19   3   4      115.90       55.38     18.76 o 
 -17   3   4        7.19        4.70     14.80 o 
 -15   3   4      269.54      265.14     11.04 o 
 -13   3   4      195.30      221.77     17.90 o 
 -11   3   4       59.56       37.05     10.50 o 
  -9   3   4       17.91       10.04     11.83 o 
  -7   3   4      236.78      215.95     14.84 o 
  -5   3   4      504.77      491.95     19.37 o 
  -3   3   4       74.62       71.16     15.75 o 
  -1   3   4     1221.07     1362.42     40.74 o 
   1   3   4     2381.87     2641.45     65.59 o 
   3   3   4     6110.51     6897.91    154.81 o 
   5   3   4        9.22      -10.91     22.35 o 
   7   3   4      546.15      519.90     37.90 o 
   9   3   4      895.76      884.45     26.05 o 
  11   3   4      101.82      116.95     16.36 o 
  13   3   4      162.11      134.84     14.82 o 
  15   3   4      738.46      741.39     21.96 o 
  17   3   4      104.42      107.08     16.77 o 
  19   3   4       34.80       16.94     15.18 o 
  21   3   4      468.21      420.54     25.27 o 
  23   3   4      210.56      219.17     30.03 o 
  25   3   4       94.97       97.77     25.61 o 
  27   3   4        4.68       22.27     46.46 o 
  29   3   4        6.92        4.81     88.26 o 
 -28   4   4        9.74       25.18     78.15 o 
 -26   4   4        4.93      -27.31     39.13 o 
 -24   4   4        0.24      -43.33     43.33 o 
 -22   4   4      208.08      231.16     32.12 o 
 -20   4   4      201.61      142.33     23.52 o 
 -18   4   4      422.40      412.82     24.26 o 
 -16   4   4     2141.47     2223.56     57.45 o 
 -14   4   4     1321.91     1418.46     36.53 o 
 -12   4   4      152.82      126.27     15.04 o 
 -10   4   4      511.35      565.74     22.00 o 
  -8   4   4        5.43       -1.82     13.54 o 
  -6   4   4      100.61       98.01     16.61 o 
  -4   4   4        6.17       10.78     20.15 o 
  -2   4   4        0.01        9.91     21.35 o 
   0   4   4       59.03       81.68     39.02 o 
   2   4   4      394.37      396.72     22.54 o 
   4   4   4      107.08       75.60     51.34 o 
   6   4   4      114.67       98.98     18.77 o 
   8   4   4     1966.06     2114.22     80.36 o 
  10   4   4      129.22      147.96     25.48 o 
  12   4   4       14.66       34.23     18.25 o 
  14   4   4      206.40      157.73     32.11 o 
  16   4   4      164.98      113.27     19.18 o 
  18   4   4       86.19       82.38     15.11 o 
  20   4   4       42.56       86.66     88.09 o 
  22   4   4        3.03      -22.75     33.60 o 
  24   4   4        0.00      -28.72     35.80 o 
  26   4   4       94.13      120.29     67.28 o 
  28   4   4        3.25      -34.74    104.65 o 
 -25   5   4        0.29       48.48     85.43 o 
 -23   5   4        6.97       95.04     64.42 o 
 -21   5   4      110.10       84.48     80.61 o 
 -19   5   4      162.60      226.93     47.59 o 
 -17   5   4      149.76      149.78     30.60 o 
 -15   5   4      397.38      371.41     51.33 o 
 -13   5   4      448.39      437.04     32.63 o 
 -11   5   4      392.13      378.40     24.59 o 
  -9   5   4       86.56      113.83     20.29 o 
  -7   5   4      204.29      242.30     21.28 o 
  -5   5   4      747.99      870.71     42.04 o 
  -3   5   4     1484.81     1668.63     94.99 o 
  -1   5   4      347.61      382.77     51.43 o 
   1   5   4       60.26       65.80     15.57 o 
   3   5   4       35.91       23.12     25.79 o 
   5   5   4      219.87      186.80     27.96 o 
   7   5   4     1950.70     2050.84     64.33 o 
   9   5   4      619.21      659.45     33.80 o 
  11   5   4     1012.35     1033.19     89.77 o 
  13   5   4     1030.73     1000.76     66.36 o 
  15   5   4       75.00      116.63     35.95 o 
  17   5   4      277.22      160.24     45.95 o 
  19   5   4       56.02       64.59    100.06 o 
  21   5   4      100.66       93.06     63.38 o 
  23   5   4       29.66      -20.33     55.67 o 
  25   5   4       12.36      -12.03     67.28 o 
 -22   6   4       54.26       54.01     58.04 o 
 -20   6   4       34.69       -1.66     54.81 o 
 -18   6   4        4.11      -20.97     52.57 o 
 -16   6   4      252.04      194.69     50.99 o 
 -14   6   4       17.14        3.15     30.08 o 
 -12   6   4      255.21      235.17     25.58 o 
 -10   6   4      111.01       90.55     26.06 o 
  -8   6   4      154.87      139.49     31.51 o 
  -6   6   4       18.62       38.66     21.16 o 
  -4   6   4      245.33      249.59     35.57 o 
  -2   6   4      168.37      127.71     27.42 o 
   0   6   4      375.59      365.75     55.84 o 
   2   6   4       26.17       68.05     33.65 o 
   4   6   4       10.78       74.78     32.41 o 
   6   6   4      506.01      550.89     39.54 o 
   8   6   4      393.02      506.46    108.97 o 
  10   6   4      265.18      315.83     56.42 o 
  12   6   4      185.12      187.89    103.33 o 
  14   6   4       16.31      -27.96     74.28 o 
  16   6   4       83.70       99.14     49.11 o 
  18   6   4       64.70        1.19     64.85 o 
  20   6   4        0.73       41.64     59.17 o 
  22   6   4        0.15       46.32     92.63 o 
 -17   7   4       11.47       82.14     77.34 o 
 -15   7   4       21.64       33.89    112.29 o 
 -13   7   4        1.45       18.31     45.55 o 
 -11   7   4       28.63       17.92     38.66 o 
  -9   7   4      127.17       10.21     31.00 o 
  -7   7   4      107.93      103.33     40.12 o 
  -5   7   4       12.05        4.13     42.76 o 
  -3   7   4        0.07       16.26     40.43 o 
  -1   7   4       65.84      -41.41     43.71 o 
   1   7   4       59.35       56.01     69.58 o 
   3   7   4        4.03        5.99     91.54 o 
   5   7   4       63.18      101.98     57.42 o 
   7   7   4       83.69       96.08     69.94 o 
   9   7   4       37.27       51.78     47.41 o 
  11   7   4       17.64       94.34     41.54 o 
  13   7   4        1.46      -40.78     53.79 o 
  15   7   4        0.00       49.48     45.72 o 
  -6   8   4       67.55      -18.35    101.81 o 
  -4   8   4       57.92       14.08     56.52 o 
  -2   8   4       28.99       23.37     54.52 o 
   0   8   4       15.15      -17.09     53.64 o 
   2   8   4       20.21      -41.51     78.21 o 
   4   8   4        8.56      -31.98     47.18 o 
   6   8   4        0.73      -23.60     59.70 o 
 -31   1   5        3.11       14.70     53.96 o 
 -29   1   5       12.99       32.58     39.98 o 
 -27   1   5        8.14        0.27     43.91 o 
 -25   1   5      186.20      274.91     31.77 o 
 -23   1   5       19.43      -14.59     20.15 o 
 -21   1   5      313.77      238.26     19.65 o 
 -19   1   5      195.45      222.95     22.00 o 
 -17   1   5     1386.47     1403.96     29.29 o 
 -15   1   5        0.03       35.74     22.83 o 
 -13   1   5     4813.04     4891.80     60.53 o 
 -11   1   5       42.68       51.97      7.61 o 
  -9   1   5    11090.32    11675.69    132.43 o 
  -7   1   5     9618.91     8713.01    110.43 o 
  -5   1   5     6642.77     6363.86     75.58 o 
  -3   1   5     1677.32     1625.06     22.22 o 
  -1   1   5    71818.56    70509.71    790.11 o 
   1   1   5    17426.39    19065.71    232.67 o 
   3   1   5     6270.74     6186.42     85.71 o 
   5   1   5     8989.93     8936.61    143.10 o 
   7   1   5      524.49      452.62     16.42 o 
   9   1   5     3884.58     4499.87     78.03 o 
  11   1   5     2116.28     2363.72     48.67 o 
  13   1   5     4924.75     5086.56     97.35 o 
  15   1   5     2989.27     3177.82     59.16 o 
  17   1   5       97.97       64.53     11.35 o 
  19   1   5      137.90      147.38     21.84 o 
  21   1   5      131.03      101.78     12.62 o 
  23   1   5       19.85       22.92     24.11 o 
  25   1   5       16.70       51.95     33.77 o 
  27   1   5       25.84       34.02     63.19 o 
  29   1   5        0.80       39.12     37.63 o 
  31   1   5        0.05      -62.05     62.05 o 
 -30   2   5       10.74      -91.76     91.76 o 
 -28   2   5        6.86       34.70     43.48 o 
 -26   2   5       35.03      -15.50     32.15 o 
 -24   2   5      306.52      382.05     46.83 o 
 -22   2   5       54.29       68.53     21.40 o 
 -20   2   5      914.64      928.52     27.07 o 
 -18   2   5      185.01      218.91     22.25 o 
 -16   2   5      694.52      697.44     20.29 o 
 -14   2   5     1700.42     1648.51     45.25 o 
 -12   2   5      717.56      745.44     18.19 o 
 -10   2   5       88.89      110.89     13.16 o 
  -8   2   5     1338.74     1610.98     30.12 o 
  -6   2   5      191.08      195.41     17.20 o 
  -4   2   5     1304.69     1432.45     28.99 o 
  -2   2   5     3710.59     4145.65     65.96 o 
   0   2   5    11270.66    11801.61    180.22 o 
   2   2   5     4936.67     5537.11    102.62 o 
   4   2   5      177.86      223.72     15.11 o 
   6   2   5     6519.57     7143.26    107.50 o 
   8   2   5     1057.98     1051.60     19.61 o 
  10   2   5     8664.71     9627.33    150.88 o 
  12   2   5     5413.21     5425.40     93.26 o 
  14   2   5     1137.01     1183.37     43.29 o 
  16   2   5      918.88      832.84     32.80 o 
  18   2   5      109.74       88.61     17.23 o 
  20   2   5      414.76      469.59     48.85 o 
  22   2   5      460.22      557.93     29.19 o 
  24   2   5      202.97      227.45     28.63 o 
  26   2   5      166.04      142.42     37.90 o 
  28   2   5        2.16       22.03     35.67 o 
  30   2   5       73.64      121.11     49.04 o 
 -29   3   5       16.05       87.90     62.64 o 
 -27   3   5       68.98       79.57     50.30 o 
 -25   3   5       49.59       46.90     61.24 o 
 -23   3   5      106.08       71.13     23.15 o 
 -21   3   5        2.83      -10.46     16.95 o 
 -19   3   5        0.25       -6.50     16.27 o 
 -17   3   5       20.34       34.08     18.14 o 
 -15   3   5      489.85      418.85     13.35 o 
 -13   3   5       93.22       82.61     10.45 o 
 -11   3   5     2483.24     2337.32     43.51 o 
  -9   3   5     1108.38     1230.08     37.59 o 
  -7   3   5      191.21      184.88     13.83 o 
  -5   3   5     4451.68     5022.84     86.05 o 
  -3   3   5     9105.44    10029.23    184.44 o 
  -1   3   5      787.75      668.90     26.43 o 
   1   3   5      938.16      971.76     33.60 o 
   3   3   5     1913.17     1938.66     49.91 o 
   5   3   5    12566.02    13437.65    293.65 o 
   7   3   5     2740.45     2621.50     65.01 o 
   9   3   5      685.06      834.96     23.46 o 
  11   3   5     1111.40     1152.37     29.74 o 
  13   3   5      214.10      261.51     12.88 o 
  15   3   5        7.75        8.27     12.21 o 
  17   3   5      206.16      171.69     12.45 o 
  19   3   5     1494.63     1304.53     42.90 o 
  21   3   5     1731.42     1893.12     64.42 o 
  23   3   5        1.86       19.27     22.97 o 
  25   3   5       76.33      129.31     30.45 o 
  27   3   5       71.35      116.94     41.02 o 
  29   3   5       26.29      -41.95     88.26 o 
 -28   4   5       11.19       43.41     64.87 o 
 -26   4   5       29.82      -41.08     41.08 o 
 -24   4   5        0.54       68.90     47.41 o 
 -22   4   5       85.44       96.77     35.20 o 
 -20   4   5       31.62       -2.62     26.23 o 
 -18   4   5       42.91       30.44     17.48 o 
 -16   4   5      445.40      482.13     18.79 o 
 -14   4   5        2.97       -7.72     13.15 o 
 -12   4   5      471.32      534.68     28.06 o 
 -10   4   5        0.32        6.27     12.85 o 
  -8   4   5     1134.30     1190.69     34.08 o 
  -6   4   5      346.89      404.13     33.15 o 
  -4   4   5       55.26       47.62     16.35 o 
  -2   4   5     2971.32     3163.95     85.83 o 
   0   4   5     2814.08     2934.74    122.31 o 
   2   4   5      209.35      184.33     20.64 o 
   4   4   5       20.98       37.26     21.63 o 
   6   4   5      474.54      575.00     32.23 o 
   8   4   5       32.67       14.04     20.94 o 
  10   4   5       55.55       66.48     17.71 o 
  12   4   5        9.99      -14.40     16.79 o 
  14   4   5      767.97      831.08     40.05 o 
  16   4   5       34.55       69.78     22.16 o 
  18   4   5       49.78       36.98     53.31 o 
  20   4   5      185.82      129.04     62.26 o 
  22   4   5       31.38       26.42     41.14 o 
  24   4   5      125.18       31.15     76.55 o 
  26   4   5      310.86      204.77     58.16 o 
  28   4   5       17.82        5.57     65.68 o 
 -25   5   5       23.99       28.21    102.68 o 
 -23   5   5        0.92       64.95    128.68 o 
 -21   5   5       10.02       34.21     77.77 o 
 -19   5   5        6.54       -0.71     39.48 o 
 -17   5   5       42.05       21.13     25.31 o 
 -15   5   5      267.29      276.17     20.93 o 
 -13   5   5       30.02       59.86     19.54 o 
 -11   5   5      106.86       98.30     19.76 o 
  -9   5   5      580.70      606.89     28.20 o 
  -7   5   5      248.90      331.17     22.64 o 
  -5   5   5      208.57      168.19     20.34 o 
  -3   5   5      180.85      210.19     24.32 o 
  -1   5   5      361.94      385.87     31.53 o 
   1   5   5      108.45      103.12     38.47 o 
   3   5   5       34.55       26.01      9.85 o 
   5   5   5      159.04      176.22     33.85 o 
   7   5   5      196.59      233.67     31.16 o 
   9   5   5       65.09       85.50     25.47 o 
  11   5   5       41.19       67.67     38.67 o 
  13   5   5       10.79        1.84     27.51 o 
  15   5   5       49.53       57.46     27.12 o 
  17   5   5       69.61      -32.79     50.15 o 
  19   5   5       77.17      157.83     45.64 o 
  21   5   5       94.48       77.97     57.40 o 
  23   5   5        5.86       32.29     90.66 o 
  25   5   5        0.30       91.45     72.19 o 
 -22   6   5       25.92        8.05     82.41 o 
 -20   6   5       98.64      191.98     83.14 o 
 -18   6   5       29.90       74.94     61.34 o 
 -16   6   5       62.90       57.32     53.84 o 
 -14   6   5        0.80       -7.16     35.97 o 
 -12   6   5       45.77       76.37     27.42 o 
 -10   6   5        1.01        4.10     26.28 o 
  -8   6   5       76.23       73.27     24.68 o 
  -6   6   5        4.75       13.87     21.00 o 
  -4   6   5      118.91      111.46     27.44 o 
  -2   6   5      146.86      113.20     25.82 o 
   0   6   5      235.42      229.08     29.04 o 
   2   6   5        1.92       28.07     48.32 o 
   4   6   5      128.63      145.02     29.53 o 
   6   6   5      103.60      175.12     36.68 o 
   8   6   5       43.90      104.81     47.36 o 
  10   6   5      211.55      227.76     78.86 o 
  12   6   5       18.50      -26.61     71.65 o 
  14   6   5      168.94      367.02    111.42 o 
  16   6   5        0.26      -53.87     95.47 o 
  18   6   5       89.15      132.27     62.92 o 
  20   6   5        8.75      -26.79     57.55 o 
  22   6   5       14.43      311.53    130.21 o 
 -15   7   5       19.91      -18.20     64.57 o 
 -13   7   5        5.89       36.56     49.96 o 
 -11   7   5       69.59      139.14     53.29 o 
  -9   7   5       16.37       13.44     37.47 o 
  -7   7   5        0.26       54.12     41.12 o 
  -5   7   5      142.98      158.19     34.98 o 
  -3   7   5       98.68      138.16     43.20 o 
  -1   7   5       28.55       13.28     39.08 o 
   1   7   5      149.04      119.43     45.97 o 
   3   7   5        7.54      -36.99     67.80 o 
   5   7   5       44.50       54.33     70.31 o 
   7   7   5        4.94        7.97     82.62 o 
   9   7   5       44.07        7.93     44.28 o 
  11   7   5       13.32       13.23     40.40 o 
  13   7   5        0.93      103.55    103.55 o 
  15   7   5        5.32        0.00     93.50 o 
  -6   8   5        6.72       54.48     69.47 o 
  -2   8   5        1.06      -13.98    101.37 o 
   0   8   5       30.26      -13.67     66.45 o 
   2   8   5        1.62        4.81     78.21 o 
   4   8   5       18.23       35.61     64.84 o 
 -32   0   6       20.41     -105.74    110.11 o 
 -28   0   6        2.06      -19.36     52.14 o 
 -26   0   6       20.22        3.47     51.20 o 
 -24   0   6      311.11      216.85     26.80 o 
 -22   0   6     2500.07     2787.63     79.65 o 
 -20   0   6     2098.88     1995.97     62.65 o 
 -18   0   6     1110.76     1183.55     49.86 o 
 -16   0   6      700.81      963.27     47.61 o 
 -14   0   6     2205.60     2647.50     47.63 o 
 -12   0   6      130.22      140.36     15.55 o 
 -10   0   6      158.57      147.63     15.31 o 
  -8   0   6     8033.48     7570.00    114.58 o 
  -6   0   6    54806.48    52374.58    810.56 o 
  -4   0   6     8671.25     7950.55    120.96 o 
  -2   0   6      855.76      758.34     15.04 o 
   0   0   6     7368.71     7876.23    184.81 o 
   2   0   6     3739.67     4327.43     77.15 o 
   4   0   6     3809.91     3975.60     99.15 o 
   6   0   6     1836.03     1243.81     37.16 o 
   8   0   6     1918.44     2130.95     65.63 o 
  10   0   6     1273.31     1290.52     72.25 o 
  12   0   6      960.87     1116.05     80.56 o 
  14   0   6     1541.01     1582.04     54.71 o 
  16   0   6     1847.57     2088.17     75.81 o 
  18   0   6      518.05      478.70     34.56 o 
  20   0   6     3346.88     3181.17     92.45 o 
  22   0   6     1909.84     1949.31     64.42 o 
  24   0   6      330.43      321.08     27.38 o 
  26   0   6      792.27      830.35     58.35 o 
  28   0   6        7.56      -20.64     64.23 o 
  30   0   6        2.07      -43.04     43.04 o 
  32   0   6       20.57       27.96     83.89 o 
 -31   1   6       20.44      -13.54    114.48 o 
 -29   1   6      145.97       75.38     84.09 o 
 -27   1   6      151.13      151.01     40.97 o 
 -25   1   6      419.41      534.78     36.30 o 
 -23   1   6      599.44      475.54     25.58 o 
 -21   1   6       25.51       57.59     17.64 o 
 -19   1   6       19.33       17.30     11.10 o 
 -17   1   6     3196.95     3440.60     57.88 o 
 -15   1   6       24.76        9.53     10.06 o 
 -13   1   6       47.20       31.75      7.51 o 
 -11   1   6      448.29      460.33     12.91 o 
  -9   1   6     2684.57     2806.75     40.80 o 
  -7   1   6     4325.80     4150.22     53.61 o 
  -5   1   6    13902.65    12455.86    147.81 o 
  -3   1   6     3498.04     3871.64     49.75 o 
  -1   1   6    50855.19    48622.28    494.45 o 
   1   1   6    57153.80    51241.79    600.20 o 
   3   1   6    18140.29    17358.77    257.32 o 
   5   1   6       64.92      107.05     16.68 o 
   7   1   6    12964.66    12649.68    222.77 o 
   9   1   6     2335.27     2475.94     49.59 o 
  11   1   6        1.53       -5.04     13.96 o 
  13   1   6      673.29      688.03     32.32 o 
  15   1   6     1122.83     1067.49     36.70 o 
  17   1   6      784.61      766.78     26.73 o 
  19   1   6       90.26       85.63     13.43 o 
  21   1   6        8.47      -13.63     13.63 o 
  23   1   6      167.76      209.06     27.81 o 
  25   1   6      193.51      230.12     30.22 o 
  27   1   6       51.65       26.35     31.62 o 
  29   1   6       26.06      -20.61     30.79 o 
  31   1   6       67.47      -13.45     62.70 o 
 -30   2   6        4.40       46.48    114.26 o 
 -28   2   6        0.00      -61.43     83.67 o 
 -26   2   6        8.57       14.42     23.82 o 
 -24   2   6        8.33       20.17     25.20 o 
 -22   2   6       69.42       -1.50     23.12 o 
 -20   2   6      819.80      819.90     25.29 o 
 -18   2   6      210.06      201.75     23.24 o 
 -16   2   6       76.26       51.85     12.33 o 
 -14   2   6      531.80      596.22     26.79 o 
 -12   2   6     1584.77     1785.67     34.04 o 
 -10   2   6      631.01      744.35     24.17 o 
  -8   2   6     1671.92     1788.73     28.54 o 
  -6   2   6      587.47      638.48     17.70 o 
  -4   2   6     4976.32     5505.77     94.02 o 
  -2   2   6     2891.80     3182.50     48.52 o 
   0   2   6      385.73      353.99     18.84 o 
   2   2   6      820.33      840.75     17.95 o 
   4   2   6     3833.38     3491.31     57.02 o 
   6   2   6     1655.91     1525.03     47.62 o 
   8   2   6     1357.96     1454.92     28.97 o 
  10   2   6       58.21       46.50      8.05 o 
  12   2   6      457.50      508.07     15.88 o 
  14   2   6      447.52      483.02     18.87 o 
  16   2   6       97.54      123.19     19.49 o 
  18   2   6        3.07      -10.98     10.98 o 
  20   2   6       47.40       92.50     26.98 o 
  22   2   6        8.17       37.02     31.28 o 
  24   2   6       49.40       38.76     21.23 o 
  26   2   6       33.05       28.09     29.08 o 
  28   2   6       44.75       35.95     38.62 o 
  30   2   6       33.27       19.54     58.29 o 
 -29   3   6       56.02       68.16     57.49 o 
 -27   3   6       25.82       26.67     42.03 o 
 -25   3   6      135.55      107.18     58.42 o 
 -23   3   6        1.66       -5.55     28.94 o 
 -21   3   6       67.69       46.86     29.77 o 
 -19   3   6      150.77      201.97     24.06 o 
 -17   3   6       41.03       45.07     21.38 o 
 -15   3   6       97.56      111.98     10.42 o 
 -13   3   6     1431.60     1482.22     37.23 o 
 -11   3   6      192.50      231.29     14.50 o 
  -9   3   6       40.75       40.61     12.62 o 
  -7   3   6      197.94      171.10     17.80 o 
  -5   3   6     1720.05     1893.44     55.36 o 
  -3   3   6        2.70       -2.07     14.90 o 
  -1   3   6     5773.51     6422.58    114.48 o 
   1   3   6       79.09       76.12     13.46 o 
   3   3   6     3909.86     4033.96     88.49 o 
   5   3   6     2131.18     2225.53     56.63 o 
   7   3   6      246.87      248.63     13.21 o 
   9   3   6     2378.45     2374.14     62.41 o 
  11   3   6        0.58       20.13     11.14 o 
  13   3   6       69.64       78.35      9.63 o 
  15   3   6      413.57      492.23     18.99 o 
  17   3   6       90.82       93.32     12.61 o 
  19   3   6        5.77       -8.97     15.68 o 
  21   3   6      502.86      473.33     29.33 o 
  23   3   6      150.20      128.94     25.53 o 
  25   3   6       83.31      111.50     39.76 o 
  27   3   6        0.02      -18.59     34.54 o 
  29   3   6        9.35       37.14     88.26 o 
 -28   4   6       68.87       89.13     57.31 o 
 -26   4   6        0.02      -37.02     37.02 o 
 -24   4   6        9.40       50.73     39.92 o 
 -22   4   6        0.45      -13.57     26.61 o 
 -20   4   6       35.65       28.38     23.88 o 
 -18   4   6      197.50      175.74     20.12 o 
 -16   4   6      219.57      239.54     15.77 o 
 -14   4   6      181.74      231.64     16.30 o 
 -12   4   6       24.68       22.86     12.15 o 
 -10   4   6       81.41       62.28     20.50 o 
  -8   4   6      367.80      437.12     31.16 o 
  -6   4   6      212.01      202.53     19.49 o 
  -4   4   6      277.46      216.14     20.11 o 
  -2   4   6       16.05       76.50     17.76 o 
   0   4   6       11.81       22.79     15.09 o 
   2   4   6      146.34      156.77     22.01 o 
   4   4   6      292.71      317.73     51.12 o 
   6   4   6      235.86      226.31     25.54 o 
   8   4   6     1866.93     1880.49     78.56 o 
  10   4   6      321.85      289.29     25.03 o 
  12   4   6       68.01       26.48     15.27 o 
  14   4   6       13.75        2.78     15.62 o 
  16   4   6      661.23      696.67     34.41 o 
  18   4   6      272.33      235.78    109.23 o 
  20   4   6       50.19      117.51     44.56 o 
  22   4   6       27.71        0.36     46.98 o 
  24   4   6        0.03       24.12     42.54 o 
  26   4   6        0.01       22.95     60.97 o 
  28   4   6       43.88       18.02     67.59 o 
 -25   5   6       22.74       -3.34     79.08 o 
 -23   5   6        0.95      -15.83     39.18 o 
 -21   5   6      199.27      220.31     72.22 o 
 -19   5   6       64.85       27.20     50.33 o 
 -17   5   6       18.50       51.33     33.11 o 
 -15   5   6       26.90        7.59     16.50 o 
 -13   5   6       10.17        5.80     23.68 o 
 -11   5   6       31.37       14.07     18.85 o 
  -9   5   6      699.87      729.71     28.77 o 
  -7   5   6      234.90      267.74     33.45 o 
  -5   5   6      198.44      129.76     21.54 o 
  -3   5   6      353.36      327.00     23.55 o 
  -1   5   6       78.56       72.12     19.72 o 
   1   5   6        0.73        8.99     14.96 o 
   3   5   6      305.76      332.41     12.28 o 
   5   5   6     2631.47     2807.71     99.17 o 
   7   5   6      798.78      730.36     55.49 o 
   9   5   6      459.86      473.24     31.84 o 
  11   5   6      507.81      452.14     29.87 o 
  13   5   6      210.46      205.34     33.24 o 
  15   5   6       13.87       25.64     36.63 o 
  17   5   6      311.32      380.54     95.69 o 
  19   5   6       25.78      -23.16     69.91 o 
  21   5   6       71.07      116.66    107.49 o 
  23   5   6       47.91      -41.95     79.52 o 
  25   5   6        0.02       23.59     79.52 o 
 -22   6   6       24.34      110.54     87.39 o 
 -20   6   6      105.59      244.70     73.46 o 
 -18   6   6       38.46       80.74     65.54 o 
 -16   6   6       58.07       43.59     42.09 o 
 -14   6   6        0.43       -8.96     29.62 o 
 -12   6   6      121.71      105.57     29.93 o 
 -10   6   6       49.61       46.20     26.80 o 
  -8   6   6      151.35      177.76     37.47 o 
  -6   6   6       36.26       19.50     23.71 o 
  -4   6   6      405.50      361.77     50.07 o 
  -2   6   6       63.08       96.88     23.07 o 
   0   6   6       73.37       57.82     20.70 o 
   2   6   6       14.45       30.35     36.85 o 
   4   6   6        3.79        3.67     24.24 o 
   6   6   6      392.30      416.48     62.26 o 
   8   6   6      590.06      728.42     64.69 o 
  10   6   6      100.75      154.68     77.04 o 
  12   6   6       25.55      -14.47     43.18 o 
  14   6   6      114.07      171.82     52.38 o 
  16   6   6       19.09        2.24     49.08 o 
  18   6   6       17.01       19.51     76.68 o 
 -15   7   6       78.32       66.29     62.04 o 
 -13   7   6        0.37       17.12     77.56 o 
 -11   7   6      139.84      233.71     69.04 o 
  -9   7   6      226.85      233.17     49.81 o 
  -7   7   6       26.89       57.09     37.35 o 
  -5   7   6       16.15        9.18     29.61 o 
  -3   7   6      178.96      217.70     42.31 o 
  -1   7   6      146.64      132.91     51.74 o 
   1   7   6       72.97      136.25     49.00 o 
   3   7   6        7.05       24.48     57.31 o 
   5   7   6        3.37       18.35     48.65 o 
   7   7   6       35.13       58.41     40.76 o 
   9   7   6       19.66       21.96     51.44 o 
  11   7   6        0.79        5.18     48.41 o 
  13   7   6        0.88      -98.31     98.31 o 
  15   7   6        0.07       30.25     55.67 o 
  -2   8   6       10.85      -55.49     69.04 o 
   0   8   6        2.62        5.06     53.53 o 
   2   8   6       12.69       85.20     90.01 o 
   4   8   6       14.36      -48.58     58.26 o 
 -31   1   7       77.31       34.68     57.97 o 
 -29   1   7       16.87      -38.83     39.98 o 
 -27   1   7       48.05      -12.68     34.78 o 
 -25   1   7        0.27       22.20     45.33 o 
 -23   1   7        1.83       -5.00     20.67 o 
 -21   1   7      187.38      209.43     19.49 o 
 -19   1   7      636.17      624.70     20.71 o 
 -17   1   7       77.57       70.89     14.05 o 
 -15   1   7      344.54      396.22     13.83 o 
 -13   1   7      527.11      462.85     15.99 o 
 -11   1   7        5.94      -10.14     10.14 o 
  -9   1   7     4108.76     4491.52     59.37 o 
  -7   1   7       25.20       28.49      9.86 o 
  -5   1   7     2974.94     3427.89     44.66 o 
  -3   1   7     6445.17     6640.65     74.81 o 
  -1   1   7     2250.30     2071.39     25.24 o 
   1   1   7    21871.45    20401.95    225.64 o 
   3   1   7      562.17      779.33     20.15 o 
   5   1   7     7508.27     7746.30    110.59 o 
   7   1   7     6019.86     5762.43    102.46 o 
   9   1   7     3195.82     3948.72     75.13 o 
  11   1   7     1330.82     1701.31     40.50 o 
  13   1   7      758.48      687.05     22.56 o 
  15   1   7        3.41      -14.56     14.56 o 
  17   1   7       98.18       94.95     17.26 o 
  19   1   7      159.03      160.29     19.29 o 
  21   1   7      344.53      333.41     28.70 o 
  23   1   7        8.60        7.91     26.81 o 
  25   1   7        3.20       -7.43     22.76 o 
  27   1   7       68.04       83.68     33.68 o 
  29   1   7        4.01       -2.97     36.01 o 
  31   1   7       13.73       81.17     48.27 o 
 -30   2   7      192.72      293.15     63.80 o 
 -28   2   7       14.78       12.16     39.98 o 
 -26   2   7      702.86      678.71     46.81 o 
 -24   2   7      273.08      263.24     32.44 o 
 -22   2   7       15.83       15.18     19.86 o 
 -20   2   7        0.15       16.34     20.42 o 
 -18   2   7       22.07        0.06     18.87 o 
 -16   2   7       82.94      100.44     12.75 o 
 -14   2   7      354.82      314.10     21.76 o 
 -12   2   7     1947.97     1671.11     31.17 o 
 -10   2   7     1186.50     1375.38     26.07 o 
  -8   2   7       59.85       53.63      9.32 o 
  -6   2   7      323.50      363.84     16.79 o 
  -4   2   7     5819.63     6179.51     93.79 o 
  -2   2   7      993.09     1197.94     21.34 o 
   0   2   7     2511.70     2431.66     36.45 o 
   2   2   7     7091.38     7659.96    105.06 o 
   4   2   7     1532.42     1920.94     30.11 o 
   6   2   7     3898.39     3340.78     58.86 o 
   8   2   7      309.46      413.61     27.45 o 
  10   2   7     1991.77     2047.51     52.66 o 
  12   2   7      467.62      458.22     21.55 o 
  14   2   7       55.13       57.89     12.08 o 
  16   2   7      480.35      496.05     23.21 o 
  18   2   7       39.96       30.58     13.84 o 
  20   2   7      323.97      385.07     21.47 o 
  22   2   7      613.59      605.58     36.59 o 
  24   2   7       21.54       34.55     23.99 o 
  26   2   7      275.03      276.17     30.30 o 
  28   2   7       16.09       14.75     38.04 o 
  30   2   7      263.28      424.70    107.49 o 
 -29   3   7       16.64        9.18     90.88 o 
 -27   3   7        0.06      -23.42     60.31 o 
 -25   3   7       60.30       45.89     33.88 o 
 -23   3   7        1.06        9.14     33.35 o 
 -21   3   7       78.40       20.27     22.94 o 
 -19   3   7       45.38       30.37     16.51 o 
 -17   3   7       30.54       23.81     10.19 o 
 -15   3   7      281.29      275.46     22.85 o 
 -13   3   7        3.79       -0.73     12.45 o 
 -11   3   7      704.97      682.84     28.76 o 
  -9   3   7     1797.22     2004.61     57.43 o 
  -7   3   7      995.89     1103.84     26.00 o 
  -5   3   7      380.50      287.88     17.67 o 
  -3   3   7     1314.30     1242.78     32.37 o 
  -1   3   7      105.01      131.00     17.41 o 
   1   3   7     1083.17     1182.17     51.23 o 
   3   3   7     1008.35     1137.89     28.66 o 
   5   3   7      868.14      771.18     26.26 o 
   7   3   7      223.55      229.79     15.17 o 
   9   3   7       11.96       11.65      8.16 o 
  11   3   7      230.60      290.07     12.79 o 
  13   3   7       70.56       32.66      7.50 o 
  15   3   7        0.07       -0.31     12.03 o 
  17   3   7      336.00      333.86     16.42 o 
  19   3   7      667.84      660.58     42.82 o 
  21   3   7      642.73      536.14     31.48 o 
  23   3   7      134.44       63.72     33.25 o 
  25   3   7        0.68        6.15     45.74 o 
  27   3   7       49.00       65.54     59.63 o 
  29   3   7        1.06      -55.93     93.07 o 
 -28   4   7        5.03       66.10     67.94 o 
 -26   4   7       45.14       65.37     48.59 o 
 -24   4   7       84.62       82.56     55.81 o 
 -22   4   7        5.71       38.54     32.54 o 
 -20   4   7       10.00       52.18     31.20 o 
 -18   4   7       92.81       79.12     18.46 o 
 -16   4   7        5.26       19.57     20.80 o 
 -14   4   7      670.13      642.10     25.55 o 
 -12   4   7        0.07      -10.28     11.69 o 
 -10   4   7      311.85      369.33     24.85 o 
  -8   4   7        7.57       29.56     16.63 o 
  -6   4   7      487.84      454.94     27.34 o 
  -4   4   7       76.34       76.27     29.82 o 
  -2   4   7      627.09      593.80     38.50 o 
   0   4   7      870.29      893.00     32.36 o 
   2   4   7      163.04      107.68     16.84 o 
   4   4   7     1150.97     1216.55     75.77 o 
   6   4   7      107.24      140.08     24.29 o 
   8   4   7      295.84      250.49     17.16 o 
  10   4   7      435.93      325.96     19.10 o 
  12   4   7      790.75      727.59     33.79 o 
  14   4   7       58.66       42.15     31.46 o 
  16   4   7      452.69      475.76     42.82 o 
  18   4   7       13.12      106.38     51.10 o 
  20   4   7       41.58       -2.01     41.21 o 
  22   4   7       22.05       77.11     45.35 o 
  24   4   7       85.81       14.12     46.19 o 
  26   4   7        4.65       17.52     51.67 o 
  28   4   7        0.14      -42.55     52.71 o 
 -25   5   7        0.73      -55.75     59.16 o 
 -23   5   7       15.96      -41.96     41.96 o 
 -21   5   7        9.73      -38.45     45.11 o 
 -19   5   7       62.21       94.15     51.91 o 
 -17   5   7       82.52       72.38     27.73 o 
 -15   5   7        1.78       23.55     19.01 o 
 -13   5   7        2.56       12.96     22.45 o 
 -11   5   7       11.14       42.21     18.47 o 
  -9   5   7      104.64      104.21     25.70 o 
  -7   5   7      145.02       95.55     22.09 o 
  -5   5   7       34.05       10.90     19.25 o 
  -3   5   7      693.74      658.42     29.10 o 
  -1   5   7       24.80       63.79     18.19 o 
   1   5   7      180.26      157.56     26.11 o 
   3   5   7       13.04        8.44     16.40 o 
   5   5   7      616.19      742.43     66.41 o 
   7   5   7       23.69       56.87     24.54 o 
   9   5   7       87.15       54.55     25.01 o 
  11   5   7       48.11      -13.78     35.84 o 
  13   5   7       16.95       18.19     41.62 o 
  15   5   7       12.35       51.37     37.25 o 
  17   5   7       27.00      -12.64    109.02 o 
  19   5   7       26.66      121.47     79.52 o 
  21   5   7       31.91      -74.72     74.72 o 
  23   5   7        0.00       -9.18     74.72 o 
  25   5   7        7.58        4.81     79.52 o 
 -20   6   7       74.95       83.24     63.16 o 
 -18   6   7        3.28       44.89     76.26 o 
 -16   6   7        0.00      -44.61     44.61 o 
 -14   6   7        0.27       -4.44     42.78 o 
 -12   6   7        8.78       25.48     24.43 o 
 -10   6   7       39.82       40.81     22.51 o 
  -8   6   7      256.32      313.25     42.04 o 
  -6   6   7        0.63       -7.02     24.82 o 
  -4   6   7      392.21      375.70     30.91 o 
  -2   6   7        1.00       24.89     29.60 o 
   0   6   7        4.25       -0.06     44.92 o 
   2   6   7       47.40       83.13     32.39 o 
   4   6   7        8.63        6.16     40.56 o 
   6   6   7       23.54      113.17     54.62 o 
   8   6   7       35.17       67.25     45.53 o 
  10   6   7       29.88        9.82     34.55 o 
  12   6   7       18.52      -39.96     48.71 o 
  14   6   7        8.40      -32.77     74.72 o 
  16   6   7      201.58      212.31     57.55 o 
  18   6   7       73.81       42.30     52.32 o 
 -15   7   7       62.62       65.44     82.36 o 
 -13   7   7        4.67      -48.73     53.57 o 
 -11   7   7        0.50      -42.07     58.19 o 
  -9   7   7        3.70       19.22     39.83 o 
  -7   7   7       13.01       16.09     35.88 o 
  -5   7   7       31.29       25.00     31.73 o 
  -3   7   7        0.59       54.01     54.65 o 
  -1   7   7       50.21       -5.47     67.84 o 
   1   7   7      214.02      375.53     54.84 o 
   3   7   7       20.36      -27.94     41.83 o 
   5   7   7       35.57       36.27     63.36 o 
   7   7   7        7.17       -8.16     49.47 o 
   9   7   7       16.66       31.02     44.30 o 
  13   7   7        0.02       44.17     53.79 o 
  15   7   7       16.90       17.96     55.90 o 
  -2   8   7        6.54        9.18     97.00 o 
   0   8   7        0.72      -41.30     61.17 o 
   2   8   7       10.41       56.80     89.57 o 
 -32   0   8       49.98       64.23     87.39 o 
 -30   0   8       35.03       18.35     77.77 o 
 -28   0   8       18.07       46.64     49.78 o 
 -26   0   8       22.54      -21.87     51.20 o 
 -24   0   8       54.52       23.74     25.15 o 
 -22   0   8     1466.01     1537.95     69.12 o 
 -20   0   8     2446.97     2288.26     59.08 o 
 -18   0   8      992.19     1142.13     33.51 o 
 -16   0   8       94.38       82.68     17.69 o 
 -14   0   8     5133.60     5111.85     97.97 o 
 -12   0   8     3090.23     3297.17     59.52 o 
 -10   0   8     2843.79     3074.11     55.85 o 
  -8   0   8    14560.57    14683.69    221.40 o 
  -6   0   8     2538.75     2610.75     43.87 o 
  -4   0   8      797.45      641.82     18.74 o 
  -2   0   8    22485.14    22603.66    343.72 o 
   0   0   8     9719.68     8701.09    201.23 o 
   2   0   8     1899.21     2428.73     45.58 o 
   4   0   8    16173.93    15013.40    320.10 o 
   6   0   8        0.28       24.18     20.32 o 
   8   0   8      198.49      228.37     25.19 o 
  10   0   8        8.26       69.10     52.43 o 
  12   0   8     4101.93     4660.80    113.90 o 
  14   0   8     6021.12     6253.18    171.32 o 
  16   0   8     2579.97     2904.69     80.19 o 
  18   0   8     3762.07     3970.52    139.39 o 
  20   0   8     4074.57     4067.34    120.86 o 
  22   0   8       29.18       65.35     33.10 o 
  24   0   8      541.00      589.73     51.28 o 
  26   0   8      314.13      372.53     43.53 o 
  28   0   8       31.03       54.18     39.78 o 
  30   0   8        0.69       38.02     57.72 o 
  32   0   8       37.33       51.56    121.47 o 
 -31   1   8        3.11        4.32     54.86 o 
 -29   1   8       96.46       59.42     77.77 o 
 -27   1   8       45.28       49.97     33.91 o 
 -25   1   8      848.18     1019.44     50.70 o 
 -23   1   8      286.34      259.95     27.13 o 
 -21   1   8       92.68      131.57     14.75 o 
 -19   1   8      746.80      821.38     24.03 o 
 -17   1   8     1459.65     1367.35     34.03 o 
 -15   1   8      361.32      439.72     13.48 o 
 -13   1   8      578.84      558.57     14.74 o 
 -11   1   8     1558.95     1889.14     40.62 o 
  -9   1   8      504.57      719.44     19.11 o 
  -7   1   8     4870.80     4799.10     60.40 o 
  -5   1   8     2196.40     2043.24     27.16 o 
  -3   1   8    10744.46    10199.77    114.67 o 
  -1   1   8      325.88      366.83     13.18 o 
   1   1   8     6727.68     5938.17     68.38 o 
   3   1   8     5660.30     5602.78     77.04 o 
   5   1   8     7791.91     7869.76    112.64 o 
   7   1   8    12553.89    13249.45    237.85 o 
   9   1   8      209.84      187.18     25.58 o 
  11   1   8       14.79       28.63     13.26 o 
  13   1   8     5161.38     5776.90    114.09 o 
  15   1   8     2592.27     2500.73     93.17 o 
  17   1   8       60.58       87.63     16.31 o 
  19   1   8       27.36       22.54     17.50 o 
  21   1   8       42.89       65.52     17.11 o 
  23   1   8        7.59        0.31     19.88 o 
  25   1   8      169.78      138.72     30.86 o 
  27   1   8       17.18       43.74     35.67 o 
  29   1   8        2.78      -39.06     42.68 o 
  31   1   8        1.54       29.15     67.29 o 
 -30   2   8      124.36      146.37     91.32 o 
 -28   2   8        1.16       31.23     39.44 o 
 -26   2   8       51.51       37.14     31.28 o 
 -24   2   8        3.48        5.12     29.60 o 
 -22   2   8        5.36       -1.59     24.49 o 
 -20   2   8       15.29       10.27     19.15 o 
 -18   2   8       41.96       66.89     20.26 o 
 -16   2   8        2.91        5.56     11.26 o 
 -14   2   8       70.91       53.15     11.88 o 
 -12   2   8     1736.91     1678.81     32.49 o 
 -10   2   8      630.35      818.73     17.93 o 
  -8   2   8     2586.40     2592.79     35.43 o 
  -6   2   8     8336.29     8420.97    115.59 o 
  -4   2   8     1452.59     1393.25     21.97 o 
  -2   2   8     4803.96     5452.51     67.03 o 
   0   2   8      444.47      570.53     16.00 o 
   2   2   8        8.34       25.97     10.29 o 
   4   2   8      492.25      727.28     28.09 o 
   6   2   8      489.76      617.84     22.90 o 
   8   2   8     4200.42     4555.96     80.79 o 
  10   2   8       73.35       83.34      7.50 o 
  12   2   8      232.71      177.82     22.16 o 
  14   2   8       34.28       25.67     12.17 o 
  16   2   8       18.42       24.74     25.63 o 
  18   2   8       93.25      141.14     17.66 o 
  20   2   8      133.56      139.83     27.35 o 
  22   2   8        1.79      -23.90     25.25 o 
  24   2   8       28.96       54.05     24.14 o 
  26   2   8       20.50       31.50     33.34 o 
  28   2   8        6.68       23.77     37.63 o 
  30   2   8      150.11      229.39    103.12 o 
 -29   3   8        0.39      -33.42     62.83 o 
 -27   3   8        6.80      -37.04     37.04 o 
 -25   3   8       87.39       20.68     30.58 o 
 -23   3   8       37.39       13.11     39.80 o 
 -21   3   8        3.40       17.37     23.41 o 
 -19   3   8      255.81      241.35     21.78 o 
 -17   3   8       48.95       28.65     10.87 o 
 -15   3   8      846.38      850.64     31.48 o 
 -13   3   8      559.68      574.16     33.84 o 
 -11   3   8     2830.58     2935.04     67.98 o 
  -9   3   8      104.77      116.18     13.58 o 
  -7   3   8     1224.45     1149.20     27.57 o 
  -5   3   8     1330.61     1255.34     29.40 o 
  -3   3   8      876.81     1041.29     49.25 o 
  -1   3   8       36.93       -2.39     16.22 o 
   1   3   8      177.85      215.88     19.42 o 
   3   3   8      124.90       89.69     12.65 o 
   5   3   8      932.21      955.84     29.77 o 
   7   3   8        0.45       45.53     17.37 o 
   9   3   8      949.08      832.42     32.52 o 
  11   3   8      296.19      336.86     15.07 o 
  13   3   8       54.78       86.85     17.38 o 
  15   3   8      468.28      461.91     22.26 o 
  17   3   8        2.82       29.96     17.98 o 
  19   3   8        4.57       25.73     16.13 o 
  21   3   8      129.64      145.58     39.67 o 
  23   3   8       73.89      118.41     31.80 o 
  25   3   8        0.70      -46.43     46.43 o 
  27   3   8        8.86      -28.87     57.86 o 
  29   3   8       23.82      -93.50     93.50 o 
 -28   4   8       75.86       73.22     66.85 o 
 -26   4   8       21.48       39.41     66.01 o 
 -24   4   8        0.03       11.74     29.83 o 
 -22   4   8       93.87       73.23     31.32 o 
 -20   4   8       24.97       68.37     32.97 o 
 -18   4   8        0.21       -4.24     21.87 o 
 -16   4   8      255.93      216.20     19.07 o 
 -14   4   8     1399.27     1547.43     34.05 o 
 -12   4   8        0.08       26.06     17.38 o 
 -10   4   8        2.62       11.46     16.20 o 
  -8   4   8       14.08       -9.28     15.43 o 
  -6   4   8      371.60      430.62     26.45 o 
  -4   4   8       80.39       60.27     17.58 o 
  -2   4   8       37.69       34.25     13.96 o 
   0   4   8       11.46       16.88     13.84 o 
   2   4   8        6.55       13.02     14.36 o 
   4   4   8       63.66       62.77     22.57 o 
   6   4   8       75.67       72.97     12.28 o 
   8   4   8      945.23      994.36     37.21 o 
  10   4   8       17.66       -0.05     24.09 o 
  12   4   8     1438.78     1383.84     48.89 o 
  14   4   8        2.79       -8.82      8.82 o 
  16   4   8       34.38       87.10     32.83 o 
  18   4   8      390.76      393.36     89.13 o 
  20   4   8        0.92      -11.22     52.61 o 
  22   4   8        6.28      -55.85     55.85 o 
  24   4   8      143.83       45.72     67.59 o 
  26   4   8       84.72       86.61     49.59 o 
 -25   5   8        7.35        6.68     66.55 o 
 -23   5   8        0.22       51.47     57.62 o 
 -21   5   8       39.60        3.07     39.27 o 
 -19   5   8        1.39      -23.56     48.73 o 
 -17   5   8       60.31       40.30     24.27 o 
 -15   5   8       10.97       25.35     18.98 o 
 -13   5   8      138.62      133.48     18.54 o 
 -11   5   8      536.90      514.06     28.99 o 
  -9   5   8     1726.11     1684.15     47.98 o 
  -7   5   8      332.58      442.18     30.70 o 
  -5   5   8       45.26       13.82     22.49 o 
  -3   5   8      368.00      331.88     35.21 o 
  -1   5   8      161.87      140.37     22.13 o 
   1   5   8        9.91       26.56     15.86 o 
   3   5   8     2478.01     2447.10     53.10 o 
   5   5   8      198.15      205.95     39.92 o 
   7   5   8      361.91      434.24     29.06 o 
   9   5   8       58.88       83.28     25.40 o 
  11   5   8      171.35      138.71     40.48 o 
  13   5   8       20.44       37.67     42.34 o 
  15   5   8      163.35      148.40     55.93 o 
  17   5   8      190.47      272.21     73.84 o 
  19   5   8       24.41       51.56     75.15 o 
  21   5   8       31.73      107.92    107.92 o 
  23   5   8       12.28     -112.73    112.73 o 
  25   5   8        0.03      -61.16     70.70 o 
 -20   6   8       51.57       97.09     71.16 o 
 -18   6   8        0.49      -54.82     57.42 o 
 -16   6   8       12.51       28.65     76.06 o 
 -14   6   8        0.00       -5.74     42.73 o 
 -12   6   8       54.39       54.89     27.91 o 
 -10   6   8        2.43      -29.87     29.87 o 
  -8   6   8        0.61       15.57     28.41 o 
  -6   6   8       25.98       -4.56     28.92 o 
  -4   6   8      335.00      264.33     33.63 o 
  -2   6   8        5.01       14.94     23.18 o 
   0   6   8      161.92      130.57     61.67 o 
   2   6   8        0.72      -25.57     25.57 o 
   4   6   8        0.05       33.31     32.95 o 
   6   6   8      375.27      385.79     51.87 o 
   8   6   8      294.59      345.68     55.31 o 
  10   6   8      276.95      207.22     44.02 o 
  12   6   8      323.13      260.85     72.97 o 
  14   6   8       47.05       -9.18    107.49 o 
  16   6   8       30.80      199.93     74.78 o 
  18   6   8       38.57      -51.56     79.52 o 
  20   6   8       40.18       60.73     84.33 o 
 -15   7   8        0.05      -51.89     54.40 o 
 -13   7   8       62.66       -4.37     91.32 o 
 -11   7   8       80.48       31.90    100.06 o 
  -9   7   8        4.66       -7.12     46.01 o 
  -7   7   8        0.79      -18.53     35.77 o 
  -5   7   8       28.69       37.36     59.86 o 
  -3   7   8      128.85      105.50     56.36 o 
  -1   7   8      149.77      174.45     58.63 o 
   1   7   8      136.61       72.06     48.46 o 
   3   7   8        7.89       20.65     46.08 o 
   5   7   8        1.80       31.44     48.73 o 
   7   7   8       14.17        6.89     51.95 o 
   9   7   8        0.11       33.56     51.58 o 
  11   7   8        0.62      111.42     88.26 o 
  13   7   8        5.91       28.06     51.54 o 
  15   7   8        0.44       19.52     83.89 o 
   0   8   8        8.82      -62.48     66.94 o 
 -31   1   9       33.96       59.42    119.28 o 
 -29   1   9        0.30     -109.67    109.67 o 
 -27   1   9      158.21       97.19     34.84 o 
 -25   1   9        0.62       17.02     27.00 o 
 -23   1   9       91.32      141.33     26.92 o 
 -21   1   9      105.46       63.51     13.77 o 
 -19   1   9        1.73      -10.19     10.19 o 
 -17   1   9       65.95       99.35     11.49 o 
 -15   1   9      233.49      268.90     15.08 o 
 -13   1   9      562.19      502.37     24.61 o 
 -11   1   9      521.08      531.15     22.83 o 
  -9   1   9     1639.77     1841.08     37.90 o 
  -7   1   9     2385.42     2519.82     33.91 o 
  -5   1   9     7638.99     7286.51     75.24 o 
  -3   1   9      190.94      212.30      9.84 o 
  -1   1   9       23.13       22.50      8.08 o 
   1   1   9      792.32      590.53     14.35 o 
   3   1   9       61.18       97.05      8.42 o 
   5   1   9    10884.61    12699.71    165.82 o 
   7   1   9      467.54      416.99     22.17 o 
   9   1   9     2829.58     2873.97     75.78 o 
  11   1   9      725.23      746.44     27.49 o 
  13   1   9      471.41      465.74     25.08 o 
  15   1   9      315.03      277.54     18.38 o 
  17   1   9       71.06      100.96     22.89 o 
  19   1   9      169.06      141.80     36.30 o 
  21   1   9      113.26       80.21     19.31 o 
  23   1   9      418.11      502.68     31.82 o 
  25   1   9       68.82       82.57     28.22 o 
  27   1   9       39.04       14.96     29.37 o 
  29   1   9       61.34       59.19     49.38 o 
  31   1   9       15.64       36.14     70.68 o 
 -30   2   9      106.92      190.38     66.47 o 
 -28   2   9       85.29      182.20    123.22 o 
 -26   2   9      133.28      108.19     38.89 o 
 -24   2   9       22.32        9.12     30.08 o 
 -22   2   9      108.35      133.62     30.33 o 
 -20   2   9       15.00      -18.77     18.77 o 
 -18   2   9       32.37       15.76     17.71 o 
 -16   2   9      627.45      667.50     24.10 o 
 -14   2   9       68.40       57.50     16.36 o 
 -12   2   9     2666.19     2696.62     46.12 o 
 -10   2   9     2589.99     2770.16     45.20 o 
  -8   2   9      976.88      911.78     17.04 o 
  -6   2   9     1703.78     2225.07     32.46 o 
  -4   2   9      571.72      597.32     19.79 o 
  -2   2   9       44.85       52.43     10.33 o 
   0   2   9       78.78       86.36     13.25 o 
   2   2   9     7055.97     7346.73    107.99 o 
   4   2   9      803.57      699.06     25.39 o 
   6   2   9     1634.92     1515.74     46.51 o 
   8   2   9     5293.95     5039.48     99.13 o 
  10   2   9       28.88       73.13     23.13 o 
  12   2   9      128.11      108.42     19.24 o 
  14   2   9       49.75       54.67     11.43 o 
  16   2   9      156.78      192.68     22.14 o 
  18   2   9      607.57      432.06     24.68 o 
  20   2   9      342.18      422.30     31.87 o 
  22   2   9        7.80      -23.55     23.55 o 
  24   2   9        0.38      -30.84     30.84 o 
  26   2   9      231.94      358.85     74.74 o 
  28   2   9       16.16       45.16     46.97 o 
  30   2   9       66.63      187.44    107.92 o 
 -29   3   9       23.70       18.35     64.23 o 
 -27   3   9        0.37       -7.62     37.04 o 
 -25   3   9        9.58       31.69     46.38 o 
 -23   3   9        1.87       -0.01     27.34 o 
 -21   3   9       22.14       53.49     33.21 o 
 -19   3   9       24.70        8.01     21.43 o 
 -17   3   9     2126.64     2122.53     84.07 o 
 -15   3   9     1406.20     1565.85     40.86 o 
 -13   3   9      733.89      831.85     25.38 o 
 -11   3   9       34.97       20.61     11.78 o 
  -9   3   9      714.65      756.94     24.73 o 
  -7   3   9        7.34        4.95     15.82 o 
  -5   3   9      181.32      258.10     17.53 o 
  -3   3   9     8151.72     8672.39    150.91 o 
  -1   3   9     4717.96     5189.50     88.70 o 
   1   3   9       64.28       42.39     11.42 o 
   3   3   9        1.30        7.58      8.46 o 
   5   3   9     1125.57     1052.98     37.32 o 
   7   3   9      499.91      534.03     34.16 o 
   9   3   9       34.28       49.64     18.66 o 
  11   3   9      887.17      776.77     48.42 o 
  13   3   9     1580.03     1557.55     40.46 o 
  15   3   9       11.28       47.80     14.01 o 
  17   3   9        2.16       13.20     15.04 o 
  19   3   9      338.38      363.49     32.28 o 
  21   3   9      256.79      217.06     45.19 o 
  23   3   9      163.19      151.33     37.12 o 
  25   3   9       40.43      -33.74     55.80 o 
  27   3   9       25.73       72.55     44.34 o 
 -26   4   9       10.90       58.72     75.69 o 
 -24   4   9      108.16       72.88     40.59 o 
 -22   4   9       82.30       47.57     28.75 o 
 -20   4   9       43.00       99.57     35.27 o 
 -18   4   9       54.76      104.59     26.96 o 
 -16   4   9       15.88        2.47     17.01 o 
 -14   4   9      118.71      161.57     15.65 o 
 -12   4   9      250.58      209.80     16.08 o 
 -10   4   9      143.62      143.37     18.16 o 
  -8   4   9      249.53      226.24     19.78 o 
  -6   4   9       34.24       39.90     27.15 o 
  -4   4   9      508.52      510.94     23.82 o 
  -2   4   9      412.61      526.38     23.82 o 
   0   4   9      293.21      200.69     16.46 o 
   2   4   9     1075.07      893.36     37.44 o 
   4   4   9      684.49      756.68     28.97 o 
   6   4   9      357.03      360.44     38.54 o 
   8   4   9      175.92      258.38     15.37 o 
  10   4   9       76.75       85.94     27.43 o 
  12   4   9      455.16      442.26     45.44 o 
  14   4   9      516.86      410.37     44.00 o 
  18   4   9      615.56      436.93     83.02 o 
  20   4   9      186.80      146.13     57.75 o 
  22   4   9      101.20      120.16    106.61 o 
  24   4   9       25.95      -13.92     56.12 o 
  26   4   9        0.01       46.65     69.51 o 
 -25   5   9        5.28      -73.40    110.54 o 
 -23   5   9       29.71      -20.33     65.76 o 
 -21   5   9        3.48      120.82    116.88 o 
 -19   5   9       31.96        4.50     42.21 o 
 -17   5   9       20.26       -9.31     30.94 o 
 -15   5   9        0.80       -6.96     18.98 o 
 -13   5   9        0.79      -10.24     19.96 o 
 -11   5   9        2.75       21.86     23.70 o 
  -9   5   9       15.64        2.37     20.63 o 
  -7   5   9      249.69      245.45     32.10 o 
  -5   5   9        2.52       -5.95     18.03 o 
  -3   5   9      265.99      255.02     31.67 o 
  -1   5   9      395.62      361.39     30.44 o 
   1   5   9       32.14       22.87     17.58 o 
   3   5   9      273.85      241.92     16.14 o 
   5   5   9       27.53       35.85     18.35 o 
   7   5   9       19.53        6.21     12.81 o 
   9   5   9        8.02       11.03     16.61 o 
  11   5   9        0.04      -22.83     38.93 o 
  13   5   9      102.05      111.35     40.35 o 
  15   5   9        0.61       23.26     31.29 o 
  17   5   9        5.52       69.04    101.37 o 
  21   5   9       74.39      107.92     84.77 o 
  23   5   9        0.92       -4.81     79.96 o 
 -20   6   9       26.74       92.45    162.76 o 
 -18   6   9        7.09       -5.80     62.28 o 
 -16   6   9        3.16       34.96     43.69 o 
 -14   6   9        1.79       -8.53     78.01 o 
 -12   6   9       31.71       47.08     42.03 o 
 -10   6   9       49.93       72.39     33.61 o 
  -8   6   9       62.84       37.52     25.44 o 
  -6   6   9      102.39      129.40     40.34 o 
  -4   6   9       76.98       95.77     33.09 o 
  -2   6   9       55.49       60.67     24.17 o 
   0   6   9       59.43       25.13     32.20 o 
   2   6   9       18.22       33.77     38.32 o 
   4   6   9      147.04      117.54     58.55 o 
   6   6   9       91.96        7.16     64.23 o 
   8   6   9        0.19       47.33    144.19 o 
  10   6   9      150.26      246.60     56.59 o 
  12   6   9        4.00       77.77     72.97 o 
  14   6   9        9.78      -13.98     65.10 o 
  16   6   9        3.12       17.58     50.17 o 
  20   6   9        1.93      -23.59     84.33 o 
 -15   7   9       34.52      114.04     96.13 o 
 -13   7   9       18.98      -41.07    132.39 o 
 -11   7   9        7.60       54.62    104.43 o 
  -9   7   9       52.25       61.70     53.16 o 
  -7   7   9        0.78      -13.85     41.02 o 
  -5   7   9        4.56      -59.28     59.28 o 
  -3   7   9       20.29      -14.53     57.21 o 
  -1   7   9      121.93      121.80     46.15 o 
   1   7   9      104.74      130.64     46.17 o 
   3   7   9       12.02       28.06     60.43 o 
   5   7   9        0.00        2.32     41.24 o 
   7   7   9        0.12       15.12     46.03 o 
   9   7   9       52.54      123.49     51.87 o 
  11   7   9        3.54       46.32     83.45 o 
  13   7   9       43.80      100.78     71.40 o 
  15   7   9       15.54       12.42     57.03 o 
 -30   0  10        4.93      -64.23     77.77 o 
 -28   0  10       10.99       73.40     77.77 o 
 -26   0  10      132.92      144.77     56.16 o 
 -24   0  10      303.06      297.98     53.52 o 
 -22   0  10       39.17       29.75     24.28 o 
 -20   0  10      760.87      705.09     34.55 o 
 -18   0  10     1479.04     1703.92     49.00 o 
 -16   0  10      990.07     1226.65     33.67 o 
 -14   0  10      951.36      907.05     32.74 o 
 -12   0  10     2821.13     2801.06     51.27 o 
 -10   0  10     2369.60     2541.91     52.05 o 
  -8   0  10     9908.28     9992.97    153.85 o 
  -6   0  10      161.73      171.43     13.70 o 
  -4   0  10    17701.52    18013.58    279.10 o 
  -2   0  10     7799.92     8689.04    136.51 o 
   0   0  10     4122.49     3461.34     64.92 o 
   2   0  10      670.97      908.28     28.42 o 
   4   0  10     5221.28     5334.03    102.57 o 
   6   0  10      235.40      184.83     27.70 o 
   8   0  10     1355.16     1657.62     60.15 o 
  10   0  10     2992.89     2861.23     96.48 o 
  12   0  10     2682.75     2345.40    140.26 o 
  14   0  10     5593.16     5484.05    169.44 o 
  16   0  10     1795.78     1681.96     67.58 o 
  18   0  10      144.88      152.98     28.66 o 
  20   0  10      408.75      352.86    101.59 o 
  22   0  10      122.98      142.73     33.41 o 
  24   0  10      956.84     1064.14     73.73 o 
  26   0  10      335.88      350.62     61.71 o 
  28   0  10        0.00        3.03     45.95 o 
  30   0  10        5.63      -23.15     39.84 o 
 -31   1  10       30.35       91.76     91.76 o 
 -29   1  10       13.77      108.22    100.93 o 
 -27   1  10       64.42      130.41     51.25 o 
 -25   1  10      439.29      403.90     53.06 o 
 -23   1  10      190.50      210.06     29.79 o 
 -21   1  10      233.07      296.25     23.47 o 
 -19   1  10       44.53       82.79     21.85 o 
 -17   1  10        6.02       23.17     12.90 o 
 -15   1  10       12.81       24.43     10.25 o 
 -13   1  10      186.73      174.35     13.12 o 
 -11   1  10     1866.71     1959.68     32.43 o 
  -9   1  10       18.31       45.80     10.70 o 
  -7   1  10      366.63      314.79     13.38 o 
  -5   1  10     2031.72     2081.31     28.32 o 
  -3   1  10     1048.51      956.42     20.30 o 
  -1   1  10      166.47      174.73      9.82 o 
   1   1  10    13432.87    13825.09    149.90 o 
   3   1  10     9911.77    10998.19    125.69 o 
   5   1  10     3714.79     4100.62     53.84 o 
   7   1  10     1172.19     1211.47     26.26 o 
   9   1  10     4542.94     4810.85     89.66 o 
  11   1  10       12.51       -0.09     17.22 o 
  13   1  10      643.58      770.46     37.33 o 
  15   1  10        2.84        0.56     15.17 o 
  17   1  10       65.34       35.51     19.81 o 
  19   1  10      151.95      107.67     18.37 o 
  21   1  10      772.83      742.88     37.75 o 
  23   1  10      121.64       98.09     28.62 o 
  25   1  10      141.39      150.03     28.03 o 
  27   1  10        2.12       -6.69     29.66 o 
  29   1  10       13.02       12.97     39.41 o 
  31   1  10       12.33        2.08     59.39 o 
 -30   2  10       91.13       46.16     57.21 o 
 -28   2  10        6.95      -16.05     58.24 o 
 -26   2  10      385.42      339.30     43.00 o 
 -24   2  10        5.18       50.09     31.89 o 
 -22   2  10        2.59       22.94     27.61 o 
 -20   2  10        1.71      -11.16     22.90 o 
 -18   2  10       20.73       13.87     15.44 o 
 -16   2  10       23.43       45.03     18.08 o 
 -14   2  10       16.50       37.15     13.12 o 
 -12   2  10      116.48      103.44     17.76 o 
 -10   2  10       90.45       92.59     12.50 o 
  -8   2  10      630.37      605.50     21.10 o 
  -6   2  10       60.10       58.29     10.36 o 
  -4   2  10     9225.51    10375.92    130.43 o 
  -2   2  10      805.79      709.19     17.86 o 
   0   2  10      106.34      121.67     10.30 o 
   2   2  10     2274.75     2619.04     40.38 o 
   4   2  10      182.03      237.47     14.42 o 
   6   2  10     2956.60     3124.30     61.50 o 
   8   2  10       44.47       22.46     20.27 o 
  10   2  10        0.31       -0.64     16.10 o 
  12   2  10       77.92       51.23     10.80 o 
  14   2  10        7.92       -7.04     26.50 o 
  16   2  10      346.25      431.27     30.08 o 
  18   2  10      599.06      544.20     34.15 o 
  20   2  10        0.07       16.12     21.60 o 
  22   2  10       15.19      -10.21     21.86 o 
  24   2  10       33.47       17.41     27.33 o 
  26   2  10      170.86      183.79     46.91 o 
  28   2  10       62.76       61.44     36.21 o 
  30   2  10        1.68       70.35     74.72 o 
 -27   3  10       52.13       14.83     53.56 o 
 -25   3  10      169.13      209.84     66.77 o 
 -23   3  10        7.87      -27.87     40.59 o 
 -21   3  10      105.14       93.96     33.40 o 
 -19   3  10       12.77       10.37     23.59 o 
 -17   3  10      216.15      178.72     33.58 o 
 -15   3  10      335.53      354.56     21.80 o 
 -13   3  10     1132.79     1169.42     29.94 o 
 -11   3  10      440.59      448.57     17.19 o 
  -9   3  10      662.48      579.93     18.74 o 
  -7   3  10      329.22      374.12     20.44 o 
  -5   3  10     1513.59     1438.39     41.45 o 
  -3   3  10     1004.18     1202.57     24.46 o 
  -1   3  10      252.87      227.97     14.25 o 
   1   3  10       41.52       30.35     10.85 o 
   3   3  10      209.15      220.76     12.38 o 
   5   3  10      294.24      322.30     26.57 o 
   7   3  10     1158.13     1203.47     31.72 o 
   9   3  10     1146.41     1239.89     58.71 o 
  11   3  10      405.20      358.23     14.36 o 
  13   3  10      329.10      262.74     16.10 o 
  15   3  10     1265.41     1120.45     46.17 o 
  17   3  10       23.67       13.90     14.26 o 
  19   3  10       15.59       20.55     11.58 o 
  21   3  10      207.63      215.37     34.33 o 
  23   3  10        4.51      -31.37     55.01 o 
  25   3  10        1.36      111.86     69.91 o 
  27   3  10       13.80      -44.72     44.72 o 
  29   3  10        1.38      -18.79     84.33 o 
 -26   4  10        0.16      122.00     54.88 o 
 -24   4  10        0.01      -20.75     41.05 o 
 -22   4  10      185.70      183.58     39.73 o 
 -20   4  10        9.29       43.43     31.00 o 
 -18   4  10      240.12      263.48     28.31 o 
 -16   4  10       88.76       32.03     29.23 o 
 -14   4  10      222.78      229.46     17.64 o 
 -12   4  10       90.44       96.77     14.52 o 
 -10   4  10      107.35      158.00     16.56 o 
  -8   4  10      442.38      597.61     59.26 o 
  -6   4  10      410.44      489.81     48.59 o 
  -4   4  10      160.34      100.48     19.37 o 
  -2   4  10      514.54      499.29     25.83 o 
   0   4  10       25.52       22.37     12.73 o 
   2   4  10        2.14        6.36     23.23 o 
   4   4  10      448.41      544.91     40.82 o 
   6   4  10     1153.78     1162.53     50.35 o 
   8   4  10        3.73       11.72     29.03 o 
  10   4  10     3566.97     3702.32    141.86 o 
  12   4  10      367.39      365.60     37.87 o 
  14   4  10        7.00       17.49     37.59 o 
  18   4  10       57.53      -78.21     78.21 o 
  20   4  10       28.44        5.03     65.10 o 
  22   4  10      114.72      263.47    101.81 o 
  24   4  10      137.75       -4.81     97.44 o 
  26   4  10        9.89      119.15     74.28 o 
 -23   5  10        9.40      -18.99     64.44 o 
 -21   5  10       46.41       28.78     57.29 o 
 -19   5  10        0.01      -15.53     60.41 o 
 -17   5  10       21.59       17.44     32.34 o 
 -15   5  10       48.79       60.39     21.77 o 
 -13   5  10      296.32      274.40     24.38 o 
 -11   5  10      753.75      875.30     57.38 o 
  -9   5  10      863.41      741.31     53.80 o 
  -7   5  10       30.85       18.96     24.00 o 
  -5   5  10       28.62       45.28     24.73 o 
  -3   5  10        0.89        1.44     19.45 o 
  -1   5  10       60.61       22.86     19.46 o 
   1   5  10      915.77      968.48     59.97 o 
   3   5  10      447.98      451.46     25.35 o 
   5   5  10      519.18      572.29     28.57 o 
   7   5  10      118.35      140.21     28.13 o 
   9   5  10        5.72       52.79     76.46 o 
  11   5  10        9.85        2.97     45.88 o 
  13   5  10      137.46      148.44     45.04 o 
  15   5  10      242.95      251.24     63.79 o 
  17   5  10      110.73      110.54     78.21 o 
  19   5  10       24.92      -32.33     87.39 o 
  23   5  10        5.34       28.40     79.96 o 
 -20   6  10        2.64      -10.50     54.31 o 
 -18   6  10       21.32      -21.81     52.05 o 
 -16   6  10      183.36      203.17     64.97 o 
 -14   6  10       29.87       89.29     49.88 o 
 -12   6  10        2.65      -25.62     33.84 o 
 -10   6  10       26.66       50.90     37.51 o 
  -8   6  10       71.58       92.30     23.51 o 
  -6   6  10      122.72      125.50     41.65 o 
  -4   6  10       55.56       42.05     25.85 o 
  -2   6  10        0.94      -16.79     31.62 o 
   0   6  10      102.26      107.28     39.50 o 
   2   6  10       40.93       58.17     53.74 o 
   4   6  10       17.92      -27.73     50.90 o 
   6   6  10       35.31       43.40     41.76 o 
   8   6  10      106.08      106.21     53.12 o 
  10   6  10      540.97      536.56     86.51 o 
  12   6  10      288.52      236.82     77.34 o 
  14   6  10       16.10       88.26     69.47 o 
  16   6  10       35.65       41.51     97.00 o 
  18   6  10       24.12       84.33     84.33 o 
  20   6  10       18.98       37.58     84.33 o 
 -13   7  10       90.99       95.69     95.69 o 
 -11   7  10       49.70       14.27     63.09 o 
  -9   7  10       13.53      108.32     62.50 o 
  -7   7  10        1.74       -7.68     53.80 o 
  -5   7  10        0.17       67.48     44.74 o 
  -3   7  10       11.40      -43.67     46.10 o 
  -1   7  10       20.28      120.76     57.02 o 
   1   7  10       20.83       12.78     59.45 o 
   3   7  10        0.00      -10.23     43.12 o 
   5   7  10        1.30      -29.20     49.76 o 
   7   7  10       12.81       21.54     43.20 o 
   9   7  10        0.14      -24.53     56.55 o 
  11   7  10        0.45       -8.15     55.67 o 
  13   7  10       16.02       -8.37     55.80 o 
 -31   1  11       29.21      -86.95     86.95 o 
 -29   1  11        3.07       77.77    118.85 o 
 -27   1  11        0.37      -38.49     40.97 o 
 -25   1  11      230.55      266.71     38.64 o 
 -23   1  11        8.92      -12.17     23.52 o 
 -21   1  11      396.71      354.33     46.15 o 
 -19   1  11        0.50      -11.42     11.42 o 
 -17   1  11        9.10       17.36     12.09 o 
 -15   1  11       61.60       51.52     12.86 o 
 -13   1  11      271.94      256.84     18.59 o 
 -11   1  11       69.20       36.19     13.61 o 
  -9   1  11      139.06      147.73     20.54 o 
  -7   1  11     3137.15     3009.86     38.90 o 
  -5   1  11      441.18      366.11     12.93 o 
  -3   1  11      125.69      112.54      9.20 o 
  -1   1  11      650.44      585.42     14.41 o 
   1   1  11     1501.00     1773.16     25.07 o 
   3   1  11      170.93      237.65     16.87 o 
   5   1  11     4201.56     4027.25     54.18 o 
   7   1  11      516.13      479.52     26.83 o 
   9   1  11       66.42       52.57     15.79 o 
  11   1  11        0.12       -5.05     12.64 o 
  13   1  11      328.90      305.48     16.86 o 
  15   1  11        4.68       11.38     18.97 o 
  17   1  11        0.12       22.76     22.77 o 
  19   1  11       99.30      105.03     19.63 o 
  21   1  11        0.12      -13.76     15.83 o 
  23   1  11        9.61      -17.39     26.95 o 
  25   1  11      118.83      162.10     43.47 o 
  27   1  11        0.65        1.55     37.80 o 
  29   1  11      138.42       87.97     57.33 o 
  31   1  11       15.63       32.94     64.97 o 
 -30   2  11        0.04       39.11     63.68 o 
 -28   2  11        8.04       28.02     59.64 o 
 -26   2  11        3.73      108.82    204.32 o 
 -24   2  11        0.01       37.09     33.25 o 
 -22   2  11       11.43        4.77     24.32 o 
 -20   2  11       28.97       34.33     20.31 o 
 -18   2  11        0.01      -14.39     15.83 o 
 -16   2  11       16.04       22.77     15.71 o 
 -14   2  11       85.45      111.20     17.55 o 
 -12   2  11     1107.29     1020.16     25.05 o 
 -10   2  11       36.84       61.54     15.77 o 
  -8   2  11      131.24      130.01     10.07 o 
  -6   2  11     3758.76     3872.43     54.41 o 
  -4   2  11     1301.55     1446.63     25.95 o 
  -2   2  11    11882.05    12420.97    162.65 o 
   0   2  11    12357.21    12749.83    163.68 o 
   2   2  11        5.10        2.91      8.68 o 
   4   2  11     3833.59     4097.11     64.36 o 
   6   2  11      482.21      553.21     25.37 o 
   8   2  11     1634.99     1771.74     41.93 o 
  10   2  11        0.48      -15.24     15.24 o 
  12   2  11      367.20      483.46     27.68 o 
  14   2  11       76.50       77.81     13.73 o 
  16   2  11        0.38        1.16     12.60 o 
  18   2  11      548.00      535.09     57.22 o 
  20   2  11        9.10        7.75     20.71 o 
  22   2  11       23.84       21.46     18.75 o 
  24   2  11        1.34       -0.95     38.10 o 
  26   2  11      170.06      254.54     42.72 o 
  28   2  11       38.91      -36.21     67.94 o 
 -27   3  11       25.66       54.21     43.04 o 
 -25   3  11       28.44      105.65    114.70 o 
 -23   3  11       33.18       57.43     38.52 o 
 -21   3  11       81.29      129.96     42.51 o 
 -19   3  11      566.89      615.29     80.45 o 
 -17   3  11      696.64      620.15     42.34 o 
 -15   3  11      310.12      320.40     20.10 o 
 -13   3  11      362.57      351.08     26.82 o 
 -11   3  11        4.71       21.84     12.51 o 
  -9   3  11      191.54      228.12     17.25 o 
  -7   3  11       70.89       38.96     11.20 o 
  -5   3  11      164.91      221.04     22.27 o 
  -3   3  11     2487.79     2483.31     41.84 o 
  -1   3  11     1370.84     1391.53     29.78 o 
   1   3  11     1683.93     1828.72     34.53 o 
   3   3  11      131.53       87.52     12.67 o 
   5   3  11      993.98     1026.24     35.07 o 
   7   3  11       14.74        4.20     10.84 o 
   9   3  11      846.86      726.10     29.33 o 
  11   3  11      144.16      229.52     17.90 o 
  13   3  11      198.09      150.92     19.42 o 
  15   3  11       11.10       -0.62     14.54 o 
  17   3  11       29.67       20.06     13.46 o 
  19   3  11      166.09      107.59     26.03 o 
  21   3  11       83.67      147.50     36.84 o 
  23   3  11       52.21      156.24     62.36 o 
  25   3  11       27.70        0.00     69.91 o 
  27   3  11       20.53      -27.96     97.87 o 
 -26   4  11        2.38      -50.54     74.50 o 
 -24   4  11       68.16       66.69     37.42 o 
 -22   4  11       18.42       -1.78     39.30 o 
 -20   4  11       67.03       75.89     36.80 o 
 -18   4  11       62.62      135.48     33.87 o 
 -16   4  11       10.04       12.61     22.65 o 
 -14   4  11      355.68      303.57     18.99 o 
 -12   4  11       76.99       93.52     14.53 o 
 -10   4  11      491.09      544.49     21.78 o 
  -8   4  11      790.29      845.18     32.25 o 
  -6   4  11       81.80       44.28     17.65 o 
  -4   4  11        0.18      -12.69     14.66 o 
  -2   4  11      221.02      251.79     24.83 o 
   0   4  11        0.49       -7.24     14.56 o 
   2   4  11       35.29       19.28     14.14 o 
   4   4  11     1316.75     1258.25     53.95 o 
   6   4  11      319.00      324.74     38.54 o 
   8   4  11      894.80     1002.93     52.16 o 
  10   4  11      319.99      289.32     29.16 o 
  12   4  11      251.78      160.25     29.78 o 
  14   4  11      207.91      218.88     41.44 o 
  16   4  11      265.26      251.67     50.25 o 
  18   4  11      407.23      399.79     73.40 o 
  20   4  11      211.54      222.94     64.34 o 
  22   4  11       13.73      -97.00     97.00 o 
  24   4  11       10.91       32.33    102.24 o 
  26   4  11        7.28       17.56     51.39 o 
 -23   5  11       19.06      -34.16     80.22 o 
 -21   5  11        0.08        6.18     44.99 o 
 -19   5  11        2.71      -35.47     35.47 o 
 -17   5  11        9.25       16.45     33.59 o 
 -15   5  11        9.61       15.92     29.80 o 
 -13   5  11        7.53       14.41     44.59 o 
 -11   5  11       39.04       -0.24     24.11 o 
  -9   5  11      129.83      189.21     29.57 o 
  -7   5  11       37.71       37.80     26.90 o 
  -5   5  11      305.17      250.10     31.07 o 
  -3   5  11       42.72       46.80     21.51 o 
  -1   5  11       33.25       55.42     20.19 o 
   1   5  11        1.17      -13.26     18.34 o 
   3   5  11       66.26       97.56     26.42 o 
   5   5  11      113.13      123.12     26.55 o 
   7   5  11       64.81       70.90     25.05 o 
   9   5  11        7.18       -0.94     36.29 o 
  11   5  11       54.86       78.44     43.65 o 
  13   5  11        7.24       32.87     34.67 o 
  17   5  11        7.02      -59.86     96.56 o 
  19   5  11       81.98      248.62     96.56 o 
  23   5  11        4.01       69.47     74.28 o 
 -20   6  11        4.12     -114.48    123.65 o 
 -18   6  11       14.22      150.74     91.32 o 
 -16   6  11        4.06       -3.25     63.64 o 
 -14   6  11        3.61        6.35     38.12 o 
 -12   6  11       10.36      -18.61     39.62 o 
 -10   6  11       23.89       16.61     30.72 o 
  -8   6  11       11.95      -21.47     38.87 o 
  -6   6  11      182.05      179.34     44.20 o 
  -4   6  11      117.59       98.90     30.22 o 
  -2   6  11        2.29       41.10     29.43 o 
   0   6  11       79.29       56.93     37.35 o 
   2   6  11      111.60      105.83     63.57 o 
   4   6  11      336.21      424.01     75.59 o 
   6   6  11       36.55      -35.79     40.43 o 
   8   6  11       48.95      -69.69     69.69 o 
  10   6  11        6.52       81.71     81.71 o 
  12   6  11        9.80      -40.71     40.71 o 
  14   6  11        0.74       60.30    101.81 o 
  16   6  11        0.10      -64.67     64.67 o 
  20   6  11       93.37       79.96    126.71 o 
 -11   7  11       14.90      -43.35     72.35 o 
  -9   7  11       24.33       79.76     53.16 o 
  -7   7  11        1.79       15.80     35.51 o 
  -5   7  11        3.62      -44.74     57.98 o 
  -3   7  11       43.44       12.60     43.92 o 
  -1   7  11       91.17      102.72    132.83 o 
   1   7  11       23.40       54.18     72.09 o 
   3   7  11        1.17       26.24     52.80 o 
   5   7  11       13.57      -25.80     58.68 o 
   7   7  11       28.34      -22.72     63.36 o 
   9   7  11       49.37       68.16     90.88 o 
  11   7  11        7.71      105.65     60.27 o 
  13   7  11       16.06       69.91     83.89 o 
 -30   0  12      122.19      133.26    119.28 o 
 -28   0  12       13.99        4.37     73.40 o 
 -26   0  12      244.90      443.24     83.31 o 
 -24   0  12      141.14      137.54     33.59 o 
 -22   0  12      291.57      303.61     36.91 o 
 -20   0  12       44.44       53.54     17.03 o 
 -18   0  12     1322.30     1334.91     40.19 o 
 -16   0  12      487.61      540.10     34.22 o 
 -14   0  12       26.72       29.30      8.60 o 
 -12   0  12        0.26       -2.69     16.76 o 
 -10   0  12      820.24      695.37     30.59 o 
  -8   0  12     4201.86     4124.56     72.96 o 
  -6   0  12     1543.10     1449.81     29.56 o 
  -4   0  12    21919.99    24009.90    315.47 o 
  -2   0  12    29105.08    32750.66    572.62 o 
   0   0  12    10319.39    10204.16    195.65 o 
   2   0  12     4477.10     4785.04    105.54 o 
   4   0  12      212.21      224.59     22.16 o 
   6   0  12      965.37     1438.29     40.74 o 
   8   0  12      571.32      567.78     48.15 o 
  10   0  12      143.41      220.19     35.53 o 
  12   0  12      320.23      356.16     37.88 o 
  14   0  12     4318.36     4359.66    157.77 o 
  16   0  12     1254.67     1093.70     57.04 o 
  18   0  12      650.33      463.75     35.84 o 
  20   0  12      628.24      554.05     38.16 o 
  22   0  12      270.19      243.37     50.68 o 
  24   0  12     1760.32     2048.92    123.26 o 
  26   0  12      466.45      302.21     88.70 o 
  28   0  12       18.05        9.09     40.69 o 
  30   0  12        0.07       -8.12     80.83 o 
 -31   1  12      131.22       96.13    128.46 o 
 -29   1  12       22.38       68.60     86.95 o 
 -27   1  12        2.19       75.64     84.98 o 
 -25   1  12      275.45      241.17     47.06 o 
 -23   1  12      354.52      435.24     45.53 o 
 -21   1  12      176.35      162.79     26.48 o 
 -19   1  12       83.61       66.92     12.48 o 
 -17   1  12       89.51      109.63     17.87 o 
 -15   1  12        1.39       -3.76     12.88 o 
 -13   1  12     2309.31     2112.04     43.25 o 
 -11   1  12      108.73      151.38     13.06 o 
  -9   1  12     3822.46     3772.51     56.52 o 
  -7   1  12      680.54      684.67     14.24 o 
  -5   1  12       36.26        4.69      8.86 o 
  -3   1  12       94.71      110.29      9.90 o 
  -1   1  12     1086.39     1195.50     25.74 o 
   1   1  12     1573.11     1460.28     22.25 o 
   3   1  12     9219.29     9820.79    121.93 o 
   5   1  12     1410.13     1717.33     37.27 o 
   7   1  12     3035.62     2761.49     54.50 o 
   9   1  12       94.78       30.45     18.18 o 
  11   1  12       59.53       54.05     12.86 o 
  13   1  12      214.49      260.67     20.72 o 
  15   1  12       12.97       48.93     21.50 o 
  17   1  12      630.15      653.86     27.12 o 
  19   1  12     3192.31     3292.06    163.31 o 
  21   1  12      901.54      892.19     87.65 o 
  23   1  12      333.79      394.04     53.06 o 
  25   1  12       96.42      129.33     30.16 o 
  27   1  12       33.48      105.92     41.91 o 
  29   1  12      260.14      386.58     61.53 o 
 -28   2  12        1.22       13.37     52.85 o 
 -26   2  12      278.46      370.79     84.00 o 
 -24   2  12       11.03        6.19     28.03 o 
 -22   2  12       34.14       12.32     35.23 o 
 -20   2  12        7.61      -12.13     21.93 o 
 -18   2  12       79.04      103.19     18.12 o 
 -16   2  12       10.44       -6.16     17.14 o 
 -14   2  12        0.80        3.32     14.39 o 
 -12   2  12        1.44      -11.98     11.98 o 
 -10   2  12      142.83      123.55     16.15 o 
  -8   2  12      459.89      646.73     20.94 o 
  -6   2  12     1100.07     1011.23     24.76 o 
  -4   2  12     2828.94     2925.81     41.79 o 
  -2   2  12      562.75      534.23     16.89 o 
   0   2  12      244.42      277.00     15.26 o 
   2   2  12      384.08      374.29     20.18 o 
   4   2  12     1254.41     1364.01     32.73 o 
   6   2  12      988.49      963.06     26.13 o 
   8   2  12        0.01      -16.00     16.00 o 
  10   2  12        4.87       15.27     12.81 o 
  12   2  12      403.09      344.89     24.36 o 
  14   2  12        8.37        8.54     10.08 o 
  16   2  12      192.27      254.47     21.54 o 
  18   2  12      431.67      474.02     36.70 o 
  20   2  12       47.52       65.34     20.14 o 
  22   2  12       44.11       42.74     24.10 o 
  24   2  12      761.69      831.78     74.12 o 
  26   2  12      273.28      233.03     39.39 o 
  28   2  12        4.89      -51.12     65.10 o 
 -27   3  12       50.50       63.98     51.25 o 
 -25   3  12       23.26       83.69     48.25 o 
 -23   3  12       29.82       69.98     41.40 o 
 -21   3  12       12.91       16.25     32.38 o 
 -19   3  12        0.02        7.25     61.68 o 
 -17   3  12      358.59      413.38     39.60 o 
 -15   3  12     1245.28     1305.96     43.53 o 
 -13   3  12       59.93       27.18     15.11 o 
 -11   3  12       71.18       73.92     10.59 o 
  -9   3  12       62.12       83.10     14.18 o 
  -7   3  12       18.75       -2.10     11.61 o 
  -5   3  12     1606.79     1498.44     45.56 o 
  -3   3  12      348.06      326.31     15.99 o 
  -1   3  12        8.02       20.40     20.22 o 
   1   3  12      278.90      288.89     13.94 o 
   3   3  12       12.44       29.41     11.99 o 
   5   3  12       19.19       11.70     11.17 o 
   7   3  12      182.08      155.21     23.69 o 
   9   3  12      125.34      134.97     17.89 o 
  11   3  12      292.54      251.82     22.15 o 
  13   3  12      248.83      164.33     19.65 o 
  15   3  12      188.77      169.91     17.26 o 
  17   3  12       61.14       10.46     16.46 o 
  19   3  12      174.13      186.17     52.00 o 
  21   3  12       78.94       82.69     29.98 o 
  23   3  12       11.90      -35.47     54.38 o 
  25   3  12        1.95      -46.32     69.91 o 
  27   3  12        4.23      -27.96     65.10 o 
 -26   4  12        2.84      -22.48     93.50 o 
 -24   4  12        0.78       48.09     41.22 o 
 -22   4  12        2.48      -14.73     34.60 o 
 -20   4  12       97.51       88.99     30.18 o 
 -18   4  12      320.96      296.16     31.98 o 
 -16   4  12       17.19       33.86     28.54 o 
 -14   4  12       45.89       95.66     17.59 o 
 -12   4  12        6.84        3.46     13.81 o 
 -10   4  12       46.34       29.08     13.05 o 
  -8   4  12       36.01       38.21     14.73 o 
  -6   4  12       88.30       97.24     20.15 o 
  -4   4  12       10.38        8.91     16.31 o 
  -2   4  12      174.24      150.78     19.14 o 
   0   4  12      438.34      429.81     26.20 o 
   2   4  12       10.60       17.57     13.09 o 
   4   4  12      192.48      291.77     34.34 o 
   6   4  12      384.80      348.94     45.89 o 
   8   4  12     1181.61     1304.95     58.48 o 
  10   4  12     1694.30     1359.61    122.17 o 
  12   4  12       41.99       72.81    435.18 o 
  14   4  12        0.96       18.79     47.19 o 
  16   4  12       42.02       59.42     31.90 o 
  18   4  12        2.28       91.76     91.76 o 
  20   4  12        1.79       -9.18     73.84 o 
  22   4  12       90.61       87.82     73.84 o 
  24   4  12       22.00      162.10    106.61 o 
  26   4  12        3.72      -69.91     74.28 o 
 -23   5  12       30.46       40.77     56.04 o 
 -21   5  12        1.78      -21.49     51.67 o 
 -19   5  12        1.73       -9.48     57.85 o 
 -17   5  12       11.30       -1.38     38.82 o 
 -15   5  12      147.56      161.91     31.12 o 
 -13   5  12      345.32      378.92     66.66 o 
 -11   5  12      337.03      351.20     40.43 o 
  -9   5  12      143.11      165.82     41.14 o 
  -7   5  12        0.01      -23.32     23.32 o 
  -5   5  12      386.53      371.66     47.70 o 
  -3   5  12       16.96       12.60     20.65 o 
  -1   5  12      146.19      137.63     29.06 o 
   1   5  12       25.99       -0.35     14.76 o 
   3   5  12       14.18       19.56     13.53 o 
   5   5  12      629.03      509.59     26.52 o 
   7   5  12      322.70      341.15     55.71 o 
   9   5  12      104.70      126.71     72.53 o 
  11   5  12       74.89       61.61     45.26 o 
  13   5  12      133.31      173.03     68.16 o 
  15   5  12      525.51      515.15     59.42 o 
  17   5  12       51.42       78.21     78.21 o 
  19   5  12       16.07     -110.54    110.54 o 
  23   5  12       73.00      221.96     83.45 o 
 -18   6  12       69.10      100.49    118.85 o 
 -16   6  12      243.73      270.77    142.44 o 
 -14   6  12       13.27       -6.71     45.07 o 
 -12   6  12        4.33       29.44     35.87 o 
 -10   6  12        0.49       20.19     51.52 o 
  -8   6  12        1.84       17.45     32.66 o 
  -6   6  12       13.67       11.83     25.51 o 
  -4   6  12        6.11      -36.62     36.62 o 
  -2   6  12        4.34        3.92     35.47 o 
   0   6  12        0.34       -6.39     57.02 o 
   2   6  12       22.22      -85.20     85.20 o 
   4   6  12        0.00      -50.70     50.70 o 
   6   6  12       45.26      -31.14     97.87 o 
   8   6  12      358.42      420.33     72.53 o 
  10   6  12      515.87      362.66     68.16 o 
  12   6  12      240.68      310.50     59.82 o 
  14   6  12      141.41      134.14    106.18 o 
  16   6  12       11.67      -13.98     69.04 o 
 -11   7  12       38.76        9.18     72.53 o 
  -9   7  12       48.53       15.28     42.74 o 
  -7   7  12       20.95       -6.37     68.64 o 
  -5   7  12        4.19      184.82     85.64 o 
  -3   7  12       15.49      158.72     71.57 o 
  -1   7  12        1.31        1.71     77.79 o 
   1   7  12        0.14      -41.26     53.28 o 
   3   7  12        6.21      -61.83     61.83 o 
   5   7  12       88.77       85.26     56.58 o 
   7   7  12        9.02       67.72     94.81 o 
   9   7  12        2.25       17.91     68.16 o 
  11   7  12       23.21      176.96    135.01 o 
  13   7  12       41.72       18.79     74.28 o 
 -29   1  13       97.18      215.41     91.76 o 
 -27   1  13       83.93       71.10     54.73 o 
 -25   1  13       69.09       64.95     29.70 o 
 -23   1  13       49.17       32.50     33.40 o 
 -21   1  13      254.26      233.29     28.19 o 
 -19   1  13       33.64       30.75     13.84 o 
 -17   1  13      187.42      185.94     20.16 o 
 -15   1  13       59.61       47.42     12.79 o 
 -13   1  13        1.76        9.82     14.79 o 
 -11   1  13     1502.13     1446.26     33.14 o 
  -9   1  13     2295.00     2262.25     38.17 o 
  -7   1  13        0.52       -2.86     10.58 o 
  -5   1  13      348.03      253.42     11.01 o 
  -3   1  13      420.80      336.40     13.89 o 
  -1   1  13      688.73      517.74     13.77 o 
   1   1  13     2828.17     3750.49     47.14 o 
   3   1  13        0.20        1.49     11.01 o 
   5   1  13       41.16       90.63     16.40 o 
   7   1  13     1292.69     1225.34     33.93 o 
   9   1  13      805.94      916.12     34.26 o 
  11   1  13      217.76      173.31     20.85 o 
  13   1  13      470.17      448.72     43.89 o 
  15   1  13        3.33        5.09     20.81 o 
  17   1  13     1150.72     1265.09     67.05 o 
  19   1  13      818.73      848.34     59.89 o 
  21   1  13      222.77      217.79     30.54 o 
  23   1  13        8.05      -21.67     24.04 o 
  25   1  13       50.57       44.42     28.05 o 
  27   1  13        5.61        9.03     50.77 o 
  29   1  13      193.22      221.50     45.53 o 
 -28   2  13       27.72       77.34    123.22 o 
 -26   2  13        0.12      -23.06     50.17 o 
 -24   2  13        0.78      -25.89     27.73 o 
 -22   2  13        2.49        4.56     29.12 o 
 -20   2  13      267.44      227.96     40.75 o 
 -18   2  13      125.20       93.51     18.54 o 
 -16   2  13      175.67      157.27     21.07 o 
 -14   2  13      296.18      258.14     22.67 o 
 -12   2  13       48.67       58.18     15.02 o 
 -10   2  13      184.55      196.84     16.10 o 
  -8   2  13     2238.17     2147.67     35.31 o 
  -6   2  13     1550.66     1570.65     26.46 o 
  -4   2  13    11054.33    11568.26    156.60 o 
  -2   2  13       43.85       35.55     11.11 o 
   0   2  13     1689.91     1542.37     26.72 o 
   2   2  13     2261.25     2034.87     32.05 o 
   4   2  13     1708.94     1750.18     35.21 o 
   6   2  13        2.13       22.02     17.90 o 
   8   2  13      586.11      505.96     22.64 o 
  10   2  13      983.93      862.99     46.66 o 
  12   2  13     1031.18     1103.89     44.42 o 
  14   2  13       90.02       88.20     12.54 o 
  16   2  13       44.18       74.00     21.36 o 
  18   2  13      399.10      409.72     32.38 o 
  20   2  13       48.13       41.19     21.24 o 
  22   2  13      210.52      165.61     36.17 o 
  24   2  13        0.01       47.04     42.57 o 
  26   2  13       35.07       57.57     42.80 o 
  28   2  13       18.75      -74.72     93.07 o 
 -27   3  13       22.58       76.91     62.67 o 
 -25   3  13       21.08       15.99     40.67 o 
 -23   3  13        4.66      -27.72     39.23 o 
 -21   3  13       85.23      117.76     34.28 o 
 -19   3  13      223.48      255.98     40.73 o 
 -17   3  13       19.76       -4.79     34.42 o 
 -15   3  13      324.32      337.76     28.82 o 
 -13   3  13        9.85       -1.48     17.17 o 
 -11   3  13      323.22      445.34     16.72 o 
  -9   3  13      163.77      124.87     13.60 o 
  -7   3  13        1.60       -4.53     11.22 o 
  -5   3  13      427.94      423.57     16.62 o 
  -3   3  13      588.31      571.74     22.20 o 
  -1   3  13      198.70      181.42     16.59 o 
   1   3  13     1542.18     1656.41     35.33 o 
   3   3  13       72.20       67.37     14.98 o 
   5   3  13       52.24       63.98     17.59 o 
   7   3  13     2066.94     2416.39     70.09 o 
   9   3  13      859.83      658.46     27.87 o 
  11   3  13      878.06      743.41     32.83 o 
  13   3  13      276.13      254.62     23.25 o 
  15   3  13      208.13      171.33     48.06 o 
  17   3  13      260.90      219.23     20.70 o 
  19   3  13        1.21      -16.92     41.29 o 
  21   3  13        2.26       41.27     55.72 o 
  23   3  13       50.54      -32.18     76.46 o 
  25   3  13        6.73      171.72    111.42 o 
  27   3  13        0.19      -69.91     69.91 o 
 -26   4  13       10.22       41.54     77.54 o 
 -24   4  13       33.55       50.70     37.82 o 
 -22   4  13        2.01       25.34     38.28 o 
 -20   4  13       35.42       70.54     33.99 o 
 -18   4  13      136.40      119.07     28.06 o 
 -16   4  13      330.13      439.23     33.81 o 
 -14   4  13       21.93        2.57     28.84 o 
 -12   4  13        0.62       -8.55     14.56 o 
 -10   4  13       86.77      115.55     13.63 o 
  -8   4  13      406.45      457.46     26.92 o 
  -6   4  13        4.31      -14.51     14.51 o 
  -4   4  13      778.97      726.87     39.56 o 
  -2   4  13       55.33       56.71     25.17 o 
   0   4  13       19.16       51.20     16.91 o 
   2   4  13      941.15     1099.06     35.42 o 
   4   4  13      635.05      606.30     45.77 o 
   6   4  13     1383.83     1445.94     83.62 o 
   8   4  13      336.54      538.74     76.90 o 
  10   4  13        1.41      -10.72     33.55 o 
  12   4  13      117.41      144.84     29.57 o 
  14   4  13       62.58       11.17     30.50 o 
  16   4  13       32.03       77.77     36.70 o 
  18   4  13      231.27      247.74     78.21 o 
  20   4  13        3.55      -55.05    105.74 o 
  22   4  13       98.85      221.53     83.02 o 
  24   4  13       16.71      -41.51    106.61 o 
  26   4  13        4.29      -13.98     74.28 o 
 -23   5  13       17.58        6.71     80.16 o 
 -21   5  13       25.31      210.60    114.48 o 
 -19   5  13       10.37       21.29     39.78 o 
 -17   5  13       23.61       40.01     35.76 o 
 -15   5  13       10.06       11.39     30.44 o 
 -13   5  13       32.65       66.91     41.50 o 
 -11   5  13      213.29      198.85     23.83 o 
  -9   5  13       99.48       83.77     33.39 o 
  -7   5  13       13.00       -7.58     20.06 o 
  -5   5  13       53.36       14.96     27.71 o 
  -3   5  13      317.47      339.98     46.62 o 
  -1   5  13       18.08       19.24     22.83 o 
   1   5  13      659.47      655.22     43.20 o 
   3   5  13      118.56      111.05     26.11 o 
   5   5  13      277.93      218.33     51.61 o 
   7   5  13       77.68       -7.00     46.05 o 
   9   5  13        3.62      -49.81     67.72 o 
  11   5  13        0.00       51.74     46.10 o 
  13   5  13        0.02      -31.90     68.16 o 
  15   5  13       22.95       73.40     73.40 o 
  17   5  13       61.05      147.25    110.11 o 
  19   5  13       13.28      -92.19     92.19 o 
  23   5  13       65.91      189.63    124.96 o 
 -18   6  13       12.44      -77.77     82.14 o 
 -16   6  13        0.60      -13.54    118.41 o 
 -14   6  13        9.77       45.63     35.92 o 
 -12   6  13       25.41       51.42     41.96 o 
 -10   6  13       58.59       88.90     35.24 o 
  -8   6  13       15.54        3.51     32.58 o 
  -6   6  13      112.43      120.78     48.88 o 
  -4   6  13       71.17       70.36     71.06 o 
  -2   6  13        0.53       46.85     69.20 o 
   0   6  13       16.44       64.32     47.89 o 
   2   6  13       40.33       27.09     62.92 o 
   4   6  13        0.37      -13.54     72.09 o 
   6   6  13       14.29       45.00     85.64 o 
   8   6  13        1.15       40.63     63.36 o 
  10   6  13       36.41      113.17     58.99 o 
  12   6  13       92.09       39.06     53.41 o 
  14   6  13       25.32      115.35     78.65 o 
  16   6  13       84.62       59.86    106.18 o 
 -11   7  13        0.45      -23.18    125.62 o 
  -9   7  13       11.59      -37.92     50.27 o 
  -7   7  13       16.96       34.61     82.26 o 
  -5   7  13       26.96       27.09    117.10 o 
  -3   7  13        6.63        9.18     76.46 o 
  -1   7  13       37.90       31.46     76.46 o 
   1   7  13        0.47       54.28     68.32 o 
   3   7  13        2.86      -22.72     67.72 o 
   5   7  13        9.26      -17.29     53.28 o 
   7   7  13       26.98      -13.54     67.72 o 
   9   7  13        0.20      -21.54     69.17 o 
  11   7  13        2.79      -18.79    102.24 o 
 -28   0  14      149.43      133.26     87.39 o 
 -26   0  14      364.07      536.99    119.28 o 
 -24   0  14       38.49       75.70     58.67 o 
 -22   0  14      164.86      140.23     28.79 o 
 -20   0  14       31.98       61.38     16.47 o 
 -18   0  14      405.38      410.03     19.01 o 
 -16   0  14     2242.51     2411.29     64.98 o 
 -14   0  14      507.53      519.45     21.98 o 
 -12   0  14      815.47      794.95     48.21 o 
 -10   0  14      613.56      545.43     41.20 o 
  -8   0  14     2910.99     3097.98     68.77 o 
  -6   0  14       20.82       36.94     13.37 o 
  -4   0  14      197.32      234.46     17.89 o 
  -2   0  14      611.56      769.69     28.58 o 
   0   0  14        4.35       16.80     17.28 o 
   2   0  14       50.76       62.20     23.11 o 
   4   0  14       17.56       33.42     16.00 o 
   6   0  14     4187.33     3680.94    101.47 o 
   8   0  14    13440.26    15453.78    412.54 o 
  10   0  14     1633.92     1432.12     61.62 o 
  12   0  14      671.41      621.84     50.90 o 
  14   0  14      544.51      552.98     46.60 o 
  16   0  14       44.69       62.43     23.16 o 
  18   0  14      242.85      204.62     37.46 o 
  20   0  14      389.82      519.68    121.46 o 
  22   0  14        0.70       18.35     41.51 o 
  24   0  14      749.32      893.24     77.05 o 
  26   0  14      225.03      197.63     42.93 o 
  28   0  14        6.34       59.56     85.20 o 
  30   0  14       29.27      157.77     95.29 o 
 -29   1  14        0.08      105.30     86.95 o 
 -27   1  14       10.08      -54.73     54.73 o 
 -25   1  14       43.53       94.89     35.38 o 
 -23   1  14        5.07      -18.47     33.17 o 
 -21   1  14      498.73      491.62     29.09 o 
 -19   1  14       21.55        7.06     17.38 o 
 -17   1  14        0.02       -5.52     12.12 o 
 -15   1  14       50.95       67.32     13.04 o 
 -13   1  14     2912.54     2831.63     56.29 o 
 -11   1  14      349.02      364.80     20.08 o 
  -9   1  14        9.18       25.70     15.90 o 
  -7   1  14      450.62      495.24     13.38 o 
  -5   1  14     2940.21     2938.16     47.05 o 
  -3   1  14     1436.44     1292.96     26.98 o 
  -1   1  14       94.31      150.49     11.77 o 
   1   1  14     5006.98     4452.20     60.23 o 
   3   1  14      380.75      201.45     14.16 o 
   5   1  14      481.80      289.69     16.20 o 
   7   1  14      348.97      397.72     23.17 o 
   9   1  14        1.14       10.18     13.15 o 
  11   1  14        4.92      -23.86     23.86 o 
  13   1  14     1142.83     1198.52     37.67 o 
  15   1  14        5.38       18.29     15.45 o 
  17   1  14     1220.61     1138.74     46.47 o 
  19   1  14     1176.16     1141.87     41.88 o 
  21   1  14       55.53       62.19     29.59 o 
  23   1  14        0.04       -7.52     23.09 o 
  25   1  14        2.50       42.27     78.45 o 
  27   1  14        0.68       44.44     36.32 o 
  29   1  14       70.22      111.50     66.85 o 
 -28   2  14       16.47       82.14     91.32 o 
 -26   2  14      219.87      219.42     80.86 o 
 -24   2  14        0.87       10.29     40.96 o 
 -22   2  14      179.42      205.11     35.60 o 
 -20   2  14       78.00       73.76     26.60 o 
 -18   2  14      286.61      271.00     43.82 o 
 -16   2  14      315.93      266.29     22.54 o 
 -14   2  14       23.52       11.35     15.82 o 
 -12   2  14       23.32       51.06     15.90 o 
 -10   2  14     1333.12     1330.66     29.15 o 
  -8   2  14     1454.69     1506.89     33.24 o 
  -6   2  14      193.11      285.43     16.15 o 
  -4   2  14        8.16        8.53     10.38 o 
  -2   2  14       85.30       79.12     10.82 o 
   0   2  14       47.44       23.87     11.71 o 
   2   2  14      622.06      554.94     15.79 o 
   4   2  14       83.63      106.18     15.56 o 
   6   2  14      844.41      868.53     31.79 o 
   8   2  14        3.91       34.64     26.88 o 
  10   2  14       22.13       15.10     15.45 o 
  12   2  14       10.39       14.31     26.96 o 
  14   2  14      159.78      155.37     12.83 o 
  16   2  14       45.67       47.30     14.99 o 
  18   2  14       26.11       18.67     14.72 o 
  20   2  14       42.02        8.89     19.71 o 
  22   2  14      115.47       80.38     40.16 o 
  24   2  14      264.88      255.78     53.00 o 
  26   2  14       44.75       63.57     56.57 o 
  28   2  14       54.25      121.03     69.91 o 
 -27   3  14        0.34       27.08     54.35 o 
 -25   3  14        6.45       13.17     46.00 o 
 -23   3  14       31.92       82.51     53.69 o 
 -21   3  14        3.20       13.33     29.29 o 
 -19   3  14      110.52       56.90     39.40 o 
 -17   3  14      362.02      371.16     42.00 o 
 -15   3  14      379.02      373.13     36.33 o 
 -13   3  14      289.53      376.98     25.08 o 
 -11   3  14      165.37      215.31     14.44 o 
  -9   3  14       28.60       42.57     11.59 o 
  -7   3  14      396.07      459.25     16.43 o 
  -5   3  14      981.33     1036.75     24.89 o 
  -3   3  14        4.36        6.63     11.13 o 
  -1   3  14       28.27       17.36     18.43 o 
   1   3  14       98.46      109.85     16.02 o 
   3   3  14      164.51      134.64     19.29 o 
   5   3  14       30.11       25.77     17.30 o 
   7   3  14      292.51      240.94     30.01 o 
   9   3  14       83.15      125.41     47.43 o 
  11   3  14      698.17      618.98     30.46 o 
  13   3  14      329.49      229.43     33.98 o 
  15   3  14       29.72       38.99     22.71 o 
  17   3  14      134.88      186.23     24.08 o 
  19   3  14      350.26      348.01     81.49 o 
  21   3  14        0.23      -42.19     49.20 o 
  23   3  14       42.77       38.06     75.54 o 
  25   3  14       72.25      208.85    116.22 o 
 -26   4  14        0.07      -77.77     77.77 o 
 -24   4  14        6.42      -17.65     55.18 o 
 -22   4  14       77.26       39.10     42.86 o 
 -20   4  14      352.54      479.53     52.02 o 
 -18   4  14       32.33       -0.01     35.88 o 
 -16   4  14        0.21      -26.81     26.81 o 
 -14   4  14        0.58       -3.91     26.36 o 
 -12   4  14      155.76      159.82     29.16 o 
 -10   4  14      174.53      155.21     18.39 o 
  -8   4  14      132.03      112.66     19.93 o 
  -6   4  14       90.97      105.13     19.81 o 
  -4   4  14       69.19       50.91     15.40 o 
  -2   4  14     1255.84     1365.93     37.12 o 
   0   4  14       16.61       18.36     14.55 o 
   2   4  14       73.41       58.62     17.60 o 
   4   4  14      723.28      865.09     24.71 o 
   6   4  14     2336.57     2435.46     80.86 o 
   8   4  14      219.55      203.61     67.72 o 
  10   4  14      544.32      634.57    122.34 o 
  12   4  14       63.30      124.76     88.48 o 
  14   4  14       27.61       44.08     61.83 o 
  16   4  14       92.07      120.26     38.04 o 
  18   4  14        0.97      353.04    165.16 o 
  20   4  14        2.13     -124.09    124.09 o 
  22   4  14       38.39       97.00     83.02 o 
  24   4  14        0.01       -4.81    106.61 o 
 -23   5  14       20.65       31.90     82.58 o 
 -21   5  14        0.30      -38.65     57.62 o 
 -19   5  14       33.06       45.90     63.55 o 
 -17   5  14      155.34      158.51     38.43 o 
 -15   5  14      164.58      155.77     31.60 o 
 -13   5  14       28.01      -14.07     27.75 o 
 -11   5  14       20.75       34.60     27.55 o 
  -9   5  14        1.10       -4.86     32.10 o 
  -7   5  14      236.14      246.80     33.74 o 
  -5   5  14      259.08      269.58     36.35 o 
  -3   5  14       60.07       13.23     25.90 o 
  -1   5  14       29.54       66.92     38.28 o 
   1   5  14        1.97        1.31     18.97 o 
   3   5  14        2.82       22.48     29.71 o 
   5   5  14      649.36      553.96     62.70 o 
   7   5  14       10.98        0.20     38.29 o 
   9   5  14      130.77      135.45     72.09 o 
  11   5  14       23.40       -9.18     45.44 o 
  13   5  14       47.52        0.00     49.81 o 
  15   5  14       43.62        9.18    105.74 o 
  17   5  14        6.17      183.51     91.76 o 
  19   5  14       20.36     -128.90    128.90 o 
 -16   6  14        7.51       45.74     68.83 o 
 -14   6  14        6.14       30.02     72.31 o 
 -12   6  14       14.67      -41.48     41.48 o 
 -10   6  14        0.69        3.53     32.73 o 
  -8   6  14       46.14       31.67     35.63 o 
  -6   6  14      114.88       67.04     45.58 o 
  -4   6  14      130.00       93.13     51.44 o 
  -2   6  14      134.43       95.49     53.12 o 
   0   6  14        2.51      -47.87     68.46 o 
   2   6  14        3.29      -12.18     67.47 o 
   4   6  14       84.22      121.47     67.29 o 
   6   6  14       28.06       35.83     67.29 o 
   8   6  14       76.14      153.36     90.01 o 
  10   6  14      146.90      139.96     66.86 o 
  12   6  14       42.21       69.72     51.56 o 
  14   6  14       12.37       23.16     73.84 o 
  16   6  14       54.96        9.18     78.21 o 
  -7   7  14        4.98       18.50     72.33 o 
  -5   7  14        1.99        1.58     70.56 o 
  -3   7  14        2.67       17.59     60.05 o 
  -1   7  14       24.64        5.71     56.38 o 
   1   7  14        6.27        0.00     54.56 o 
   3   7  14       32.55      188.76    107.92 o 
   5   7  14       81.81       10.80     63.86 o 
   7   7  14        3.04       13.54    103.55 o 
   9   7  14       38.00       32.33    111.42 o 
  11   7  14        3.22       27.96     74.28 o 
 -29   1  15       57.50       50.25     91.76 o 
 -27   1  15        1.78       12.04     68.34 o 
 -25   1  15        2.76       15.78     60.22 o 
 -23   1  15       12.85       36.14     32.53 o 
 -21   1  15       32.65       57.49     17.26 o 
 -19   1  15      279.09      241.88     16.83 o 
 -17   1  15      439.94      449.78     18.99 o 
 -15   1  15       11.20       35.30     13.84 o 
 -13   1  15      105.37      133.95     13.15 o 
 -11   1  15      862.04      913.03     24.52 o 
  -9   1  15      681.64      877.12     25.36 o 
  -7   1  15      456.91      480.95     13.81 o 
  -5   1  15      207.13      251.71     18.48 o 
  -3   1  15        1.89       -7.80     13.04 o 
  -1   1  15        5.16       -1.70     10.36 o 
   1   1  15      411.31      436.72     15.01 o 
   3   1  15      328.07      268.66     15.10 o 
   5   1  15       65.05       20.65     11.57 o 
   7   1  15     1106.36     1058.68     26.21 o 
   9   1  15        9.13       26.28     13.49 o 
  11   1  15      373.66      427.78     59.82 o 
  13   1  15      645.05      561.77     22.87 o 
  15   1  15      987.94      813.05     75.47 o 
  17   1  15      417.49      284.36     24.96 o 
  19   1  15      241.88      190.78     25.62 o 
  21   1  15      121.17      175.16     32.79 o 
  23   1  15       13.98       24.05     29.07 o 
  25   1  15       87.89       77.72     47.00 o 
  27   1  15       46.98       -7.28     50.75 o 
  29   1  15        1.39       72.04     80.78 o 
 -28   2  15        1.74       72.97    127.58 o 
 -26   2  15       13.82       32.36     42.46 o 
 -24   2  15       23.72        7.46     40.71 o 
 -22   2  15      109.01      147.35     35.18 o 
 -20   2  15      127.56      118.63     34.41 o 
 -18   2  15       80.90      127.49     37.22 o 
 -16   2  15       70.41       92.92     19.38 o 
 -14   2  15        0.68        5.31     18.40 o 
 -12   2  15      336.01      297.32     29.22 o 
 -10   2  15     1505.32     1552.13     37.97 o 
  -8   2  15     1208.29     1231.68     29.60 o 
  -6   2  15     1401.96     1493.30     39.48 o 
  -4   2  15      933.98     1002.36     32.22 o 
  -2   2  15      153.76      168.25     16.86 o 
   0   2  15     1436.32     1388.96     25.83 o 
   2   2  15      313.48      297.13     17.22 o 
   4   2  15      701.45      685.54     28.61 o 
   6   2  15     1131.65     1073.79     61.32 o 
   8   2  15       94.64       78.01     22.57 o 
  10   2  15     1460.12     1310.50     74.80 o 
  12   2  15     1087.98     1255.40     60.06 o 
  14   2  15      557.66      481.20     20.75 o 
  16   2  15       50.96       27.67     12.91 o 
  18   2  15       40.11       57.45     21.83 o 
  20   2  15      246.97      189.73     48.38 o 
  22   2  15      110.66      114.70     57.34 o 
  24   2  15       25.72       35.80     58.18 o 
  26   2  15       17.29      -26.01     47.50 o 
 -27   3  15        3.62       44.42     69.17 o 
 -25   3  15       16.83       -1.22     45.29 o 
 -23   3  15       47.95       43.53     34.75 o 
 -21   3  15        0.26       57.30     32.08 o 
 -19   3  15        2.16       39.18     29.19 o 
 -17   3  15       66.86       53.24     41.78 o 
 -15   3  15      181.37      191.49     23.58 o 
 -13   3  15       83.55       57.73     19.05 o 
 -11   3  15        1.10       -2.25      6.06 o 
  -9   3  15      943.97      954.58     40.84 o 
  -7   3  15       39.01       45.17     13.04 o 
  -5   3  15       62.09       63.68     12.79 o 
  -3   3  15        1.68       -1.84     12.75 o 
  -1   3  15      335.67      353.78     24.65 o 
   1   3  15     1096.51     1043.90     30.30 o 
   3   3  15      210.92      237.77     21.85 o 
   5   3  15     3383.67     3256.10     86.73 o 
   7   3  15      486.57      566.56     38.91 o 
   9   3  15     2075.44     2270.33     67.93 o 
  11   3  15       63.81      104.85     23.00 o 
  13   3  15      241.70      274.80     23.34 o 
  15   3  15      219.69      315.39     47.44 o 
  17   3  15      896.14      854.14     63.67 o 
  19   3  15       77.70      110.53     84.33 o 
  21   3  15       23.26       -8.03     52.48 o 
  23   3  15        4.51     -103.12    342.99 o 
  25   3  15       15.82        9.18    111.42 o 
 -24   4  15       25.81       -2.93     59.22 o 
 -22   4  15       44.31       45.87     43.97 o 
 -20   4  15       63.05      106.36     31.85 o 
 -18   4  15      309.31      229.90     35.84 o 
 -16   4  15        0.51        0.03     25.77 o 
 -14   4  15        4.14       39.31     33.80 o 
 -12   4  15        0.98       13.23     21.28 o 
 -10   4  15       19.41       24.59     22.53 o 
  -8   4  15      300.22      296.34     34.47 o 
  -6   4  15        0.42       -2.37     17.61 o 
  -4   4  15     1301.59     1237.74     50.27 o 
  -2   4  15        3.31      -14.52     17.59 o 
   0   4  15     1176.89     1079.49     54.47 o 
   2   4  15      358.80      394.35     24.30 o 
   4   4  15      544.61      672.34     25.32 o 
   6   4  15       10.51       -3.54     20.59 o 
   8   4  15      163.75      203.57     38.67 o 
  10   4  15      475.46      455.73     49.12 o 
  12   4  15      130.14      145.06     49.81 o 
  14   4  15       26.54      173.90     77.77 o 
  16   4  15       13.72      -32.04     32.83 o 
  18   4  15       47.13        4.37    114.48 o 
  20   4  15        1.43       27.53     82.58 o 
  22   4  15      211.38      193.56    119.72 o 
  24   4  15       77.17      120.16     83.45 o 
 -21   5  15       12.09       -7.29     55.80 o 
 -19   5  15       47.85       81.00     41.87 o 
 -17   5  15       23.97       22.10     36.90 o 
 -15   5  15       19.83       12.30     41.91 o 
 -13   5  15        0.01       45.45     57.98 o 
 -11   5  15        0.82        5.58     27.30 o 
  -9   5  15        0.05       -5.15     35.18 o 
  -7   5  15        0.93       34.43     29.17 o 
  -5   5  15      114.19       91.55     37.21 o 
  -3   5  15      201.23      192.37     41.18 o 
  -1   5  15      131.44      130.19     28.06 o 
   1   5  15       16.74       10.78     38.37 o 
   3   5  15      122.38      181.78     44.95 o 
   5   5  15       73.18       43.47     49.18 o 
   7   5  15      133.12       52.51     43.27 o 
   9   5  15       76.01       90.45     76.90 o 
  11   5  15       20.32       63.36     76.90 o 
  13   5  15       41.32       59.26     51.59 o 
  15   5  15        1.74        7.88     47.84 o 
  17   5  15      207.48      137.63    114.48 o 
  19   5  15        8.12       50.68    100.93 o 
 -16   6  15        0.47      -81.71     81.71 o 
 -14   6  15       55.22       37.32     70.66 o 
 -12   6  15        8.50      -52.63     52.63 o 
 -10   6  15       11.80       35.22     37.58 o 
  -8   6  15       40.21       44.89     35.91 o 
  -6   6  15        0.14       42.30     52.87 o 
  -4   6  15       15.71       -9.13     48.04 o 
  -2   6  15       41.31       36.83    191.60 o 
   0   6  15        5.26       32.73     49.02 o 
   2   6  15       11.43      -31.61     47.89 o 
   4   6  15      175.47      203.95     63.54 o 
   6   6  15       96.44       72.09     62.92 o 
   8   6  15        1.30        9.18     85.64 o 
  10   6  15       18.85       39.62     51.74 o 
  12   6  15      141.63      214.18     98.97 o 
  14   6  15        0.75      147.25    110.54 o 
  -9   7  15        1.03       86.08    108.36 o 
  -7   7  15       17.62      -66.55     66.55 o 
  -5   7  15       30.37       54.95     72.22 o 
  -3   7  15        0.13       69.04     87.39 o 
  -1   7  15       10.08      -33.57     68.12 o 
   1   7  15        3.78       23.48     65.80 o 
   3   7  15        4.30       85.20     76.46 o 
   5   7  15       10.26       59.65     67.51 o 
   7   7  15       24.98      152.93    129.77 o 
   9   7  15       68.61       13.98    106.61 o 
 -28   0  16       72.34      220.65    128.46 o 
 -26   0  16        4.40       50.68    110.11 o 
 -24   0  16       15.06      241.32     77.23 o 
 -22   0  16       15.48      100.89     62.27 o 
 -20   0  16       43.33       89.45     35.91 o 
 -18   0  16      316.64      287.93     23.97 o 
 -16   0  16      844.57      847.61     42.23 o 
 -14   0  16      654.98      735.32     54.32 o 
 -12   0  16     1258.06     1313.62     43.44 o 
 -10   0  16     4571.37     4774.92    105.76 o 
  -8   0  16      655.24      653.27     23.34 o 
  -6   0  16     1282.80     1220.00     40.27 o 
  -4   0  16      289.64      180.17     16.88 o 
  -2   0  16     1355.31     1623.09     41.52 o 
   0   0  16     3750.48     3781.20     79.00 o 
   2   0  16     7619.48     9504.87    231.03 o 
   4   0  16     1997.20     1417.22     39.47 o 
   6   0  16      813.68      927.90     92.14 o 
   8   0  16     3540.69     3506.27     92.90 o 
  10   0  16       13.54       73.72     39.08 o 
  12   0  16      130.89       84.49     26.81 o 
  14   0  16      109.20       54.04     32.73 o 
  16   0  16       91.02       63.49     23.93 o 
  18   0  16     1302.00     1246.85     79.68 o 
  20   0  16      249.33      333.21     95.91 o 
  22   0  16      205.80      241.64     42.38 o 
  24   0  16      107.65      218.60     47.63 o 
  26   0  16       27.13       64.23     82.58 o 
  28   0  16       60.60       69.04    119.72 o 
 -29   1  16        1.91      -59.42    114.48 o 
 -27   1  16        7.63       82.70     63.28 o 
 -25   1  16        3.92       22.93     44.33 o 
 -23   1  16        5.80      -21.94     28.89 o 
 -21   1  16      128.14       91.92     22.04 o 
 -19   1  16      121.65       60.79     19.41 o 
 -17   1  16       24.15       34.79     17.39 o 
 -15   1  16      163.23      184.81     19.36 o 
 -13   1  16      269.06      272.26     20.51 o 
 -11   1  16       87.94      100.25     14.57 o 
  -9   1  16      500.81      383.82     15.04 o 
  -7   1  16     2122.30     2152.13     41.95 o 
  -5   1  16     5653.37     5879.26     75.93 o 
  -3   1  16       76.59      101.03     10.60 o 
  -1   1  16      418.90      298.20     21.70 o 
   1   1  16      698.66      502.40     17.13 o 
   3   1  16     1916.42     2142.20     36.75 o 
   5   1  16      241.22      258.07     18.89 o 
   7   1  16     2715.72     2802.87     75.13 o 
   9   1  16      218.13      177.40     17.39 o 
  11   1  16       13.60       -1.34     16.59 o 
  13   1  16       67.18       61.00     12.46 o 
  15   1  16      468.19      391.22     66.35 o 
  17   1  16       16.94       34.10     42.63 o 
  19   1  16       55.49       43.15     21.26 o 
  21   1  16       59.94       94.28     27.25 o 
  23   1  16       29.30      -28.96     64.29 o 
  25   1  16        1.30        0.40     46.54 o 
  27   1  16       62.30       55.61     45.83 o 
  29   1  16       80.90       35.58     56.50 o 
 -28   2  16        1.96      156.42    105.74 o 
 -26   2  16       97.45      196.27     47.70 o 
 -24   2  16        7.67      -16.11     49.56 o 
 -22   2  16      112.55      126.15     29.13 o 
 -20   2  16       62.53       35.81     24.12 o 
 -18   2  16       72.53       98.10     22.25 o 
 -16   2  16       23.24       14.93     18.84 o 
 -14   2  16       94.16       72.93     17.32 o 
 -12   2  16      548.46      597.02     26.87 o 
 -10   2  16     2450.81     2485.37     55.37 o 
  -8   2  16      217.92      171.29     13.07 o 
  -6   2  16        2.12       -6.05     12.26 o 
  -4   2  16      328.64      303.54     19.52 o 
  -2   2  16      397.23      388.91     17.18 o 
   0   2  16      453.75      499.83     17.17 o 
   2   2  16      127.88      144.25     12.02 o 
   4   2  16      793.36      752.25     21.42 o 
   6   2  16      742.62      720.93     22.12 o 
   8   2  16      372.79      338.07     27.71 o 
  10   2  16      460.42      503.62     40.55 o 
  12   2  16      163.29      114.69     40.01 o 
  14   2  16      463.93      345.72     27.10 o 
  16   2  16      129.76       85.98     15.14 o 
  18   2  16      139.69      166.56     48.62 o 
  20   2  16        1.15      -38.55     48.02 o 
  22   2  16       64.53       89.21     82.14 o 
  24   2  16       32.26      107.48     45.09 o 
  26   2  16       22.72      -16.02     48.96 o 
 -27   3  16       10.60       63.36     63.36 o 
 -25   3  16        4.21       14.44     51.60 o 
 -23   3  16       30.70       57.78     57.18 o 
 -21   3  16        4.16      -13.59     29.11 o 
 -19   3  16      123.75      177.67     28.93 o 
 -17   3  16       11.50       48.20     28.78 o 
 -15   3  16       66.57       60.94     30.06 o 
 -13   3  16       40.33       54.03     18.48 o 
 -11   3  16        0.23       -1.45     10.07 o 
  -9   3  16      466.21      555.96     24.05 o 
  -7   3  16      410.57      484.84     18.98 o 
  -5   3  16      515.22      623.01     26.40 o 
  -3   3  16       53.57       61.23     12.35 o 
  -1   3  16     2072.91     2104.71     54.84 o 
   1   3  16      841.26      864.91     27.06 o 
   3   3  16       21.97       29.82     11.93 o 
   5   3  16      599.20      634.55     41.96 o 
   7   3  16      391.59      486.00     32.02 o 
   9   3  16      848.86      998.56     58.43 o 
  11   3  16      615.12      558.67     61.55 o 
  13   3  16       42.84       24.33     21.99 o 
  15   3  16       59.61       45.45     48.28 o 
  17   3  16        9.69      -44.27     44.27 o 
  19   3  16      135.54      225.02     91.76 o 
  21   3  16       22.58       69.04    114.91 o 
  23   3  16       39.85       27.79     62.97 o 
  25   3  16       59.28     -115.79    115.79 o 
 -24   4  16       13.00       16.21     70.35 o 
 -22   4  16       67.20       20.39     36.25 o 
 -20   4  16       58.34       68.81     63.19 o 
 -18   4  16       48.36       63.92     29.54 o 
 -16   4  16       93.58       87.98     28.23 o 
 -14   4  16       43.52       91.04     29.89 o 
 -12   4  16        5.96        4.88     28.87 o 
 -10   4  16       13.59      -25.54     25.54 o 
  -8   4  16      139.36      180.63     23.94 o 
  -6   4  16        0.12       -5.55     16.23 o 
  -4   4  16        5.99       -2.15     16.17 o 
  -2   4  16      101.77       65.87     18.28 o 
   0   4  16      832.66      669.61     77.49 o 
   2   4  16      423.47      366.65     18.78 o 
   4   4  16     1763.30     1729.67     39.44 o 
   6   4  16      264.11      264.74     30.56 o 
   8   4  16       22.46       65.11     28.73 o 
  10   4  16       25.13       -4.00     44.67 o 
  14   4  16       90.93       70.41     41.69 o 
  16   4  16        5.77       -2.80     35.79 o 
  18   4  16        2.11       22.72     82.58 o 
  20   4  16        4.23       73.40    119.28 o 
  22   4  16       56.88      124.53    124.53 o 
  24   4  16       16.59       27.53     78.65 o 
 -21   5  16        2.05      -55.78     78.22 o 
 -19   5  16       20.32       39.53     38.20 o 
 -17   5  16      175.47      243.45     35.28 o 
 -15   5  16        0.03      -27.43     28.51 o 
 -13   5  16       17.66       18.98     33.50 o 
 -11   5  16       45.53       99.24     37.61 o 
  -9   5  16       19.76       76.70     33.68 o 
  -7   5  16      314.31      419.29     43.23 o 
  -5   5  16       23.09       25.88     31.91 o 
  -3   5  16        0.59       42.20     26.03 o 
  -1   5  16        0.00        7.40     35.95 o 
   1   5  16       41.31       52.47     26.82 o 
   3   5  16       36.40       10.48     92.85 o 
   5   5  16      128.98      179.58     62.92 o 
   7   5  16       62.68       49.37     80.83 o 
   9   5  16      479.84      529.13    187.44 o 
  11   5  16       87.05      107.18     83.67 o 
  13   5  16        0.16       19.51     43.82 o 
  15   5  16        1.43      -64.23     77.77 o 
  17   5  16      271.05      307.16     91.76 o 
  19   5  16      360.70      454.41    137.63 o 
 -14   6  16        8.40      -15.67     71.74 o 
 -12   6  16       94.82       95.07     37.65 o 
 -10   6  16        0.68       41.04     40.74 o 
  -8   6  16       19.59       16.57     56.02 o 
  -6   6  16       60.95      130.64     80.83 o 
  -4   6  16      147.24      106.99     75.12 o 
  -2   6  16       85.64       90.84     73.62 o 
   0   6  16       26.43        1.16     49.60 o 
   2   6  16      201.25      103.12    103.12 o 
   4   6  16      311.46      193.10     54.68 o 
   6   6  16      152.98      233.76     98.75 o 
   8   6  16       76.99      104.58     54.68 o 
  10   6  16       61.16      -34.11     77.99 o 
  12   6  16       19.77      -11.50     47.09 o 
  14   6  16       55.32      137.63    110.11 o 
  -7   7  16        3.49       17.91    103.55 o 
  -5   7  16       11.64       58.10     67.66 o 
  -3   7  16        0.02       46.63     62.70 o 
  -1   7  16        4.46       48.18     59.34 o 
   1   7  16       31.94       27.09     76.46 o 
   3   7  16       25.74       13.64     57.91 o 
   5   7  16        1.13       46.45     65.80 o 
   7   7  16       17.91       83.02    120.16 o 
 -27   1  17       10.27      124.60     68.00 o 
 -25   1  17      115.34      169.53    118.85 o 
 -23   1  17        6.54        2.11     36.31 o 
 -21   1  17       66.44       36.17     24.72 o 
 -19   1  17        1.68      -13.83     18.08 o 
 -17   1  17      155.68      169.48     19.98 o 
 -15   1  17       11.83       35.73     14.67 o 
 -13   1  17       59.84       44.67     15.05 o 
 -11   1  17      302.72      244.99     19.39 o 
  -9   1  17       85.16       69.46     15.60 o 
  -7   1  17        6.31       32.17     12.93 o 
  -5   1  17      990.98     1113.46     28.77 o 
  -3   1  17      135.61      100.45     13.46 o 
  -1   1  17     1096.23     1038.20     20.67 o 
   1   1  17       66.28       61.68     11.23 o 
   3   1  17        6.31        2.36     11.89 o 
   5   1  17       14.46       11.17     12.63 o 
   7   1  17      585.24      638.06     39.59 o 
   9   1  17        0.02        5.73     16.58 o 
  11   1  17       24.45       44.02     15.42 o 
  13   1  17      591.59      439.47     42.07 o 
  15   1  17     1031.39     1150.52     76.28 o 
  17   1  17       12.20       -0.28     28.34 o 
  19   1  17       26.28        2.10     38.51 o 
  21   1  17        1.56       10.44     46.53 o 
  23   1  17        0.34       31.81     38.95 o 
  25   1  17       45.99       81.07     39.69 o 
  27   1  17       13.52       21.58     70.89 o 
 -26   2  17      104.98       78.91     93.50 o 
 -24   2  17        2.85       -4.67     36.08 o 
 -22   2  17      136.05       46.47     28.48 o 
 -20   2  17       87.75       70.84     24.16 o 
 -18   2  17       42.30       11.13     22.56 o 
 -16   2  17      401.72      400.89     24.36 o 
 -14   2  17      358.19      312.02     23.45 o 
 -12   2  17       55.34       66.23     16.77 o 
 -10   2  17       33.88       25.33     21.27 o 
  -8   2  17       13.41       -0.34     11.34 o 
  -6   2  17        0.39       17.17     12.16 o 
  -4   2  17      594.04      537.93     25.28 o 
  -2   2  17      125.14      169.37     12.66 o 
   0   2  17       48.30       56.88     10.80 o 
   2   2  17      845.93      878.75     47.27 o 
   4   2  17      981.47      871.59     42.47 o 
   6   2  17      887.82      774.35     28.21 o 
   8   2  17      353.58      387.38     16.42 o 
  10   2  17     1116.88     1073.11     54.78 o 
  12   2  17     1399.09     1463.99     85.01 o 
  14   2  17       19.02       63.51     55.75 o 
  16   2  17      260.97      199.90     17.59 o 
  18   2  17      207.68      288.53     69.92 o 
  20   2  17      243.76      167.03    121.90 o 
  22   2  17        0.15       25.04     41.79 o 
  24   2  17       92.51      104.95     54.17 o 
  26   2  17      273.78      261.26     66.93 o 
 -25   3  17       13.63       -5.83     41.36 o 
 -23   3  17        5.34       33.51     38.31 o 
 -21   3  17      109.38      108.19     30.78 o 
 -19   3  17        0.04       57.75     30.62 o 
 -17   3  17        0.98       62.33     31.16 o 
 -15   3  17        0.95      -11.08     33.20 o 
 -13   3  17        4.44        6.75     20.60 o 
 -11   3  17        0.00      -12.68     20.89 o 
  -9   3  17      882.86      830.31     36.51 o 
  -7   3  17       10.79        5.71     16.01 o 
  -5   3  17       34.66       75.86     32.12 o 
  -3   3  17      529.77      525.61     68.28 o 
  -1   3  17      628.66      605.01     21.45 o 
   1   3  17      823.97      805.84     27.03 o 
   3   3  17     3772.08     4365.16    162.35 o 
   5   3  17      937.63      900.95     32.69 o 
   7   3  17       18.98      -28.86     28.86 o 
   9   3  17      107.55      187.38     26.93 o 
  11   3  17      821.76      640.81     48.71 o 
  13   3  17       80.61      152.37     84.33 o 
  15   3  17      181.20      106.03     44.79 o 
  17   3  17      836.89      869.05     79.68 o 
  19   3  17      413.51      339.50    123.65 o 
  21   3  17       95.75      128.90    119.72 o 
  23   3  17        7.30       27.53    120.16 o 
  25   3  17        0.50      -78.65     78.65 o 
 -24   4  17       44.37       67.72     85.64 o 
 -22   4  17        2.60       49.73     37.18 o 
 -20   4  17       24.47       45.97     46.88 o 
 -18   4  17        5.28       31.12     29.78 o 
 -16   4  17       95.18       90.78     39.97 o 
 -14   4  17       29.39       62.55     29.73 o 
 -12   4  17        2.45       45.41     26.35 o 
 -10   4  17       35.85       -0.49     27.23 o 
  -8   4  17      415.24      472.13     39.26 o 
  -6   4  17      216.95      215.83     31.85 o 
  -4   4  17      585.98      564.77     36.40 o 
  -2   4  17      211.34      197.37     18.25 o 
   0   4  17        3.66        8.04     22.80 o 
   2   4  17       92.84      115.80     15.04 o 
   4   4  17       64.99       37.68     19.19 o 
   6   4  17       87.69       43.54     34.82 o 
   8   4  17        9.65      -45.65     45.65 o 
  10   4  17        3.44      -39.26     39.26 o 
  12   4  17       76.35       72.97     68.60 o 
  14   4  17      187.80      212.82    105.08 o 
  16   4  17       65.15       78.69     42.32 o 
  18   4  17       77.87      110.11    119.28 o 
  20   4  17        0.38       41.51     96.56 o 
  22   4  17       39.85      -41.51     87.39 o 
  24   4  17       78.74       23.16    138.51 o 
 -21   5  17        0.66       54.62     86.95 o 
 -19   5  17       13.39      -33.33     33.51 o 
 -17   5  17       15.86       36.63     30.54 o 
 -15   5  17       11.69       91.33     95.25 o 
 -13   5  17      142.95      160.71     34.24 o 
 -11   5  17       73.40       -3.30     36.28 o 
  -9   5  17        2.99      -18.87     34.28 o 
  -7   5  17      167.36      183.35     32.53 o 
  -5   5  17       17.71       29.64     28.62 o 
  -3   5  17       80.82       60.51     24.92 o 
  -1   5  17       31.82       24.68     31.39 o 
   1   5  17       38.54       18.35     25.83 o 
   3   5  17        0.02        2.36     76.90 o 
   5   5  17        9.36        4.37     58.55 o 
   7   5  17        0.34       27.09     85.64 o 
   9   5  17       23.38       13.94     50.00 o 
  11   5  17        5.26       78.77     66.64 o 
  13   5  17       37.30       40.89     48.89 o 
  15   5  17        0.69       22.72    114.48 o 
  17   5  17        0.90      -77.77     96.13 o 
 -14   6  17       15.12      -17.91    113.17 o 
 -12   6  17       18.78       33.83     63.54 o 
 -10   6  17       13.75       -3.34     48.11 o 
  -8   6  17       27.23      -35.43     62.56 o 
  -6   6  17       32.82       31.30     62.86 o 
  -4   6  17       22.55       51.80     90.88 o 
  -2   6  17       75.53       39.51     50.89 o 
   0   6  17        9.25      -61.10     61.10 o 
   2   6  17       29.46        0.00     71.66 o 
   4   6  17       61.57        8.20     50.89 o 
   6   6  17       62.32      123.17     56.11 o 
   8   6  17       11.05      -32.92     66.44 o 
  10   6  17        2.62      -16.84     49.02 o 
  12   6  17        0.29      -15.30     57.88 o 
  14   6  17        0.22      -78.21     78.21 o 
  -5   7  17        1.52      -18.35     82.14 o 
  -3   7  17       33.35        0.00    123.65 o 
  -1   7  17       18.47       26.10     81.71 o 
   1   7  17        7.20      -80.83     80.83 o 
   3   7  17       80.58       32.33     61.83 o 
   5   7  17        1.31      -78.21     83.02 o 
 -28   0  18        3.78       18.35     82.58 o 
 -26   0  18       38.47       69.04     82.58 o 
 -24   0  18        6.35       64.23    114.91 o 
 -22   0  18       73.79       52.50     53.01 o 
 -20   0  18       85.72       58.61     30.46 o 
 -18   0  18      367.03      522.89     78.30 o 
 -16   0  18       81.89       55.07     21.06 o 
 -14   0  18       19.14       -2.80     29.14 o 
 -12   0  18      350.86      230.91     21.57 o 
 -10   0  18     1259.47     1447.31     48.75 o 
  -8   0  18      962.00      969.09     37.07 o 
  -6   0  18      521.23      528.11     20.29 o 
  -4   0  18       25.17        8.22     12.21 o 
  -2   0  18      108.45       98.59     15.51 o 
   0   0  18       82.08      149.85     20.94 o 
   2   0  18     1783.01     1984.41     55.39 o 
   4   0  18       43.10       32.82     19.53 o 
   6   0  18      629.67      813.98     35.78 o 
   8   0  18      321.87      192.27     34.30 o 
  10   0  18       99.26       55.10     22.55 o 
  12   0  18       78.67       30.37     24.54 o 
  14   0  18       76.25       76.90     58.55 o 
  16   0  18      335.63      421.20     81.71 o 
  18   0  18      575.83      665.27     52.93 o 
  20   0  18       77.94      120.68     44.17 o 
  22   0  18      366.60      383.78     54.17 o 
  24   0  18       63.77      297.12    123.65 o 
  26   0  18       59.57      206.23    123.65 o 
  28   0  18      493.74      464.46    119.72 o 
 -27   1  18       57.69       73.40     91.76 o 
 -25   1  18        1.62       71.72     58.15 o 
 -23   1  18        8.46        2.31     34.26 o 
 -21   1  18       54.09       86.91     26.13 o 
 -19   1  18       46.40       79.16     34.83 o 
 -17   1  18       64.34       71.80     24.24 o 
 -15   1  18       14.29      -10.78     15.04 o 
 -13   1  18        3.13        8.92     18.63 o 
 -11   1  18       39.26       43.81     15.79 o 
  -9   1  18      173.43      202.96     23.48 o 
  -7   1  18      357.69      355.72     15.95 o 
  -5   1  18       19.99        5.26     12.57 o 
  -3   1  18      491.87      522.71     20.09 o 
  -1   1  18      407.69      416.83     13.96 o 
   1   1  18     2782.66     2659.92     58.98 o 
   3   1  18     1691.01     1621.70     31.72 o 
   5   1  18      793.34      866.38     25.18 o 
   7   1  18     1081.56      950.34     43.09 o 
   9   1  18        0.47      -17.45     56.80 o 
  11   1  18      465.46      457.93     29.15 o 
  13   1  18      733.60      720.74     58.27 o 
  15   1  18        1.40       11.30     23.52 o 
  17   1  18      210.51      223.15     69.28 o 
  19   1  18       29.01       77.93     51.94 o 
  21   1  18        4.66       -7.23     34.60 o 
  23   1  18      247.26      199.11     46.71 o 
  25   1  18        7.07      -23.62     49.84 o 
  27   1  18      185.75      315.65     96.56 o 
 -26   2  18        0.69      -29.70     43.62 o 
 -24   2  18       47.39       43.35     86.28 o 
 -22   2  18      188.17      187.38     50.88 o 
 -20   2  18       60.10       70.53     24.88 o 
 -18   2  18        9.70        7.91     21.75 o 
 -16   2  18        0.18       -9.47     21.50 o 
 -14   2  18      506.58      632.47     49.47 o 
 -12   2  18      347.39      336.66     30.90 o 
 -10   2  18     1346.53     1488.53     43.85 o 
  -8   2  18        2.54       -1.02     14.00 o 
  -6   2  18     1450.92     1389.02     40.18 o 
  -4   2  18      358.66      318.16     15.16 o 
  -2   2  18      356.21      345.91     17.00 o 
   0   2  18       98.46       79.41     11.55 o 
   2   2  18       53.87       28.21     15.41 o 
   4   2  18       12.57       13.97     12.10 o 
   6   2  18      255.71      288.89     18.48 o 
   8   2  18     1324.88     1315.57     58.69 o 
  10   2  18       82.20      115.20     32.24 o 
  12   2  18      474.09      458.77     49.95 o 
  14   2  18      223.16      271.10     33.92 o 
  16   2  18      493.94      420.86     42.52 o 
  18   2  18      486.61      430.02     60.53 o 
  20   2  18      247.86      170.96    106.18 o 
  22   2  18      197.99       85.37     54.21 o 
  24   2  18        9.29        2.17     49.02 o 
  26   2  18        8.08      -74.28     74.28 o 
 -25   3  18        5.77      -29.35     49.47 o 
 -23   3  18       15.75      -17.78     46.74 o 
 -21   3  18       19.95        9.08     36.01 o 
 -19   3  18        0.01      -15.58     27.82 o 
 -17   3  18      107.97       47.30     27.89 o 
 -15   3  18      262.07      317.83     31.89 o 
 -13   3  18      247.11      219.80     27.45 o 
 -11   3  18       16.71       19.76     27.29 o 
  -9   3  18      286.55      293.59     19.00 o 
  -7   3  18        6.76      -16.06     16.06 o 
  -5   3  18     1181.17     1101.09     35.89 o 
  -3   3  18        9.39        3.75     14.45 o 
  -1   3  18      662.88      714.27     27.86 o 
   1   3  18       68.12      130.79     26.21 o 
   3   3  18      955.24      908.81     66.41 o 
   5   3  18       39.38       28.81     15.42 o 
   7   3  18        7.73       16.51     25.11 o 
   9   3  18      518.82      635.60     43.12 o 
  11   3  18      398.83      308.22     30.60 o 
  13   3  18       21.70       29.62     37.01 o 
  15   3  18       10.12      -50.03     50.03 o 
  17   3  18        7.29       45.90     53.66 o 
  19   3  18       73.47       55.05     82.58 o 
  21   3  18        5.13       55.05     82.58 o 
  23   3  18       17.16       92.19     87.82 o 
  25   3  18      139.51       13.98     83.45 o 
 -22   4  18        0.00       37.71     39.33 o 
 -20   4  18       63.84       50.09     42.07 o 
 -18   4  18       24.53      -20.55     37.11 o 
 -16   4  18        6.28        6.91     30.37 o 
 -14   4  18        8.79        8.14     28.30 o 
 -12   4  18       48.26       59.69     25.71 o 
 -10   4  18      562.34      652.22     40.12 o 
  -8   4  18      740.23      751.00     38.23 o 
  -6   4  18      569.70      590.41     32.44 o 
  -4   4  18        0.01       12.90     22.22 o 
  -2   4  18        1.51       -8.86     21.64 o 
   0   4  18        0.14        2.29     17.10 o 
   2   4  18      321.06      364.14     23.75 o 
   4   4  18      676.93      686.96     67.54 o 
   6   4  18       33.14       -3.79     43.04 o 
   8   4  18       15.83      -43.75     77.12 o 
  10   4  18       39.15       72.97     68.16 o 
  12   4  18        0.01       36.27     43.72 o 
  14   4  18      201.62      173.79     47.84 o 
  16   4  18        0.32      -61.61     61.61 o 
  18   4  18       21.72      137.20     86.95 o 
  20   4  18       11.86       64.23     87.39 o 
  22   4  18       21.83       78.21    128.90 o 
 -19   5  18        6.69       15.10     37.08 o 
 -17   5  18        0.00      -32.56     36.96 o 
 -15   5  18      203.30      305.20     48.22 o 
 -13   5  18       57.21       62.36     35.44 o 
 -11   5  18       28.25       37.91     33.05 o 
  -9   5  18      151.08      242.35     40.30 o 
  -7   5  18       87.29       95.91     33.86 o 
  -5   5  18       31.27       61.11     45.09 o 
  -3   5  18        4.83        3.40     60.67 o 
  -1   5  18        0.91      -24.03     48.92 o 
   1   5  18       68.35       12.73     65.46 o 
   3   5  18       71.55       96.61     53.23 o 
   5   5  18       60.24       50.39     53.23 o 
   7   5  18       42.34       11.17     55.91 o 
   9   5  18      243.85      420.55     76.15 o 
  11   5  18        0.09      -51.12     51.12 o 
  13   5  18        1.26       31.90    114.04 o 
  15   5  18       85.88      237.69    123.22 o 
  17   5  18      308.15      562.77    160.35 o 
 -12   6  18        2.10       13.89     48.48 o 
 -10   6  18        8.61       27.09     66.01 o 
  -8   6  18       18.97       38.40    133.26 o 
  -6   6  18       73.68       51.64     64.88 o 
  -4   6  18       23.39       31.43     62.64 o 
  -2   6  18        1.35       43.31    108.14 o 
   0   6  18        3.81      -10.44     99.62 o 
   2   6  18       56.43       76.16     62.09 o 
   4   6  18      211.55      339.72    123.22 o 
   6   6  18       19.22      -58.73     58.73 o 
   8   6  18        0.07      -36.57     81.49 o 
  10   6  18        0.77        6.02     52.37 o 
  12   6  18       31.55      -13.98     82.14 o 
  14   6  18        6.32       -4.37     77.77 o 
  -5   7  18        2.69       22.72     86.51 o 
  -3   7  18       30.66       45.88     82.14 o 
  -1   7  18       66.61       86.95    114.48 o 
   1   7  18        4.85       40.14     59.30 o 
   3   7  18       32.78       -4.37     77.77 o 
   5   7  18       11.13      188.32     96.56 o 
 -27   1  19        0.06      100.93    114.48 o 
 -25   1  19        0.03      -14.80     66.10 o 
 -23   1  19        1.13       92.49     74.70 o 
 -21   1  19      346.01      360.85     37.74 o 
 -19   1  19      115.43      115.08     21.07 o 
 -17   1  19       72.71       18.45     24.06 o 
 -15   1  19      196.29      234.55     27.76 o 
 -13   1  19       54.79       58.75     19.44 o 
 -11   1  19       54.16       88.56     19.27 o 
  -9   1  19       16.80       12.12     12.73 o 
  -7   1  19     3041.68     3133.89     71.41 o 
  -5   1  19     1486.77     1696.19     44.05 o 
  -3   1  19        0.51        1.36     12.69 o 
  -1   1  19       41.83       21.18     11.13 o 
   1   1  19        0.93        3.05     12.88 o 
   3   1  19        6.00      -12.98     12.98 o 
   5   1  19       77.43       20.32     14.53 o 
   7   1  19      455.67      571.69     27.46 o 
   9   1  19       84.34       91.00     17.19 o 
  11   1  19      160.57      176.86     34.27 o 
  13   1  19        5.57       12.81     28.57 o 
  15   1  19        6.72       30.55     38.66 o 
  17   1  19        0.00       20.74     24.78 o 
  19   1  19        3.77       60.87     31.10 o 
  21   1  19       19.31       53.41     50.34 o 
  23   1  19       44.11       55.79     55.58 o 
  25   1  19       16.08       44.56     43.24 o 
  27   1  19        4.80       21.28     61.29 o 
 -26   2  19      124.31      151.62     64.53 o 
 -24   2  19       30.46       39.75    106.83 o 
 -22   2  19        0.77       56.38     43.78 o 
 -20   2  19       92.01       67.99     30.34 o 
 -18   2  19      103.66      126.44     28.52 o 
 -16   2  19      348.87      398.71     34.22 o 
 -14   2  19        1.48       -1.72     20.48 o 
 -12   2  19     1435.97     1384.59     60.38 o 
 -10   2  19      376.38      362.54     24.90 o 
  -8   2  19      311.82      396.61     20.39 o 
  -6   2  19        4.55       20.21     14.45 o 
  -4   2  19      629.70      628.19     24.89 o 
  -2   2  19     1261.11     1260.99     31.77 o 
   0   2  19      154.41      150.02     14.43 o 
   2   2  19        4.11       -6.42     19.11 o 
   4   2  19      205.78      148.86     19.62 o 
   6   2  19        9.21       16.71     11.92 o 
   8   2  19      273.33      302.78     18.94 o 
  10   2  19      680.25      616.09     42.56 o 
  12   2  19      575.53      577.15     41.97 o 
  14   2  19        0.01       -6.62     40.36 o 
  16   2  19      401.57      587.96     70.01 o 
  18   2  19       24.08       85.58     73.19 o 
  20   2  19      276.54      252.68     61.59 o 
  22   2  19       21.27      -44.49     55.69 o 
  24   2  19       41.98       24.59     62.08 o 
  26   2  19       44.17      120.59     83.45 o 
 -25   3  19        6.21       32.87     54.30 o 
 -23   3  19       19.87       10.61     47.46 o 
 -21   3  19      277.99      343.23     73.66 o 
 -19   3  19       63.64       29.05     34.71 o 
 -17   3  19       27.07        5.60     26.12 o 
 -15   3  19        7.03       17.27     27.56 o 
 -13   3  19      280.74      281.28     29.15 o 
 -11   3  19      238.23      242.26     50.01 o 
  -9   3  19      179.04      166.48     17.20 o 
  -7   3  19     1377.59     1381.99     55.84 o 
  -5   3  19      524.98      541.93     26.60 o 
  -3   3  19     1033.01     1146.87     38.70 o 
  -1   3  19      264.28      281.79     46.75 o 
   1   3  19      129.79      139.25     15.04 o 
   3   3  19     1086.10     1183.56     36.88 o 
   5   3  19     2449.37     2308.00     86.35 o 
   7   3  19       34.74       42.14     27.03 o 
   9   3  19       26.78       30.13     33.15 o 
  11   3  19      118.10       59.13     43.68 o 
  13   3  19      566.43      609.72     64.25 o 
  15   3  19       42.29      -43.76     45.63 o 
  17   3  19        5.44      -29.18     55.05 o 
  19   3  19       20.72     -119.28    119.28 o 
  21   3  19       31.07       -9.18     87.39 o 
  23   3  19        1.02      152.05     92.19 o 
 -22   4  19       88.02       90.53     71.29 o 
 -20   4  19        0.00       17.94     47.11 o 
 -18   4  19       40.10      100.51     39.35 o 
 -16   4  19      185.09      170.03     43.58 o 
 -14   4  19      336.38      330.37     32.33 o 
 -12   4  19       80.53      106.94     31.40 o 
 -10   4  19        9.55       35.66     25.19 o 
  -8   4  19      117.18       93.53     26.46 o 
  -6   4  19       96.25       65.65     29.68 o 
  -4   4  19       30.72       17.78     23.01 o 
  -2   4  19      305.41      280.34     29.73 o 
   0   4  19      739.98      797.24     52.58 o 
   2   4  19        0.07       14.81     20.12 o 
   4   4  19      198.66      153.65     26.19 o 
   6   4  19        0.09      -47.74     47.74 o 
   8   4  19      638.87      729.62     67.01 o 
  10   4  19      126.74       63.79     72.97 o 
  12   4  19       34.82       23.89     41.14 o 
  14   4  19       14.75       -8.96     42.86 o 
  16   4  19        5.02      -49.38     56.48 o 
  18   4  19        0.25       82.14    123.65 o 
  20   4  19       91.15       31.90    128.46 o 
  22   4  19        0.06     -128.90    128.90 o 
 -19   5  19       31.98       -6.47     40.07 o 
 -17   5  19       48.41       89.81     45.22 o 
 -15   5  19        5.51       72.47     43.25 o 
 -13   5  19       11.36       -7.35     35.43 o 
 -11   5  19        5.70       -1.54     31.01 o 
  -9   5  19       15.88       17.21     39.93 o 
  -7   5  19       95.65      125.73     39.53 o 
  -5   5  19      126.97      148.20     47.24 o 
  -3   5  19        0.01       31.76     39.82 o 
  -1   5  19       23.38       57.80     53.42 o 
   1   5  19        2.87       74.44     47.89 o 
   3   5  19        0.38       73.71     53.26 o 
   5   5  19        6.48      -46.23     46.23 o 
   7   5  19       31.89      125.99    123.43 o 
   9   5  19        1.06       63.53     54.52 o 
  11   5  19       36.75      109.23    114.04 o 
  13   5  19        8.51      -12.15     47.91 o 
  15   5  19      194.19      139.42     61.39 o 
  17   5  19        0.25      -50.25    105.30 o 
 -12   6  19       34.02       92.54     76.44 o 
 -10   6  19        3.27      -20.14     83.67 o 
  -8   6  19       27.80      -23.43     66.85 o 
  -6   6  19       10.37      -31.98     66.77 o 
  -4   6  19        1.55      -55.84     74.06 o 
  -2   6  19        2.66       38.24     62.78 o 
   0   6  19       20.10      130.13     73.40 o 
   2   6  19        8.51      -16.45     52.56 o 
   4   6  19       23.62      -49.61     57.95 o 
   6   6  19       18.52       27.96     65.98 o 
   8   6  19        4.74       21.55     75.95 o 
  10   6  19        2.29       10.42     54.18 o 
  12   6  19        5.51       20.36     48.57 o 
 -26   0  20        1.97      114.91     96.56 o 
 -22   0  20        8.70      -13.57     45.22 o 
 -20   0  20       22.81      -21.73     32.23 o 
 -18   0  20       18.63       87.05     40.81 o 
 -16   0  20       43.28       63.40     19.95 o 
 -14   0  20      122.51       77.64     23.90 o 
 -12   0  20      388.54      318.57     52.99 o 
 -10   0  20      742.98      691.73     38.78 o 
  -8   0  20      154.12      192.23     22.33 o 
  -6   0  20      937.94      973.97     38.45 o 
  -4   0  20      595.69      663.46     39.21 o 
  -2   0  20       15.13      -16.50     16.50 o 
   0   0  20        1.17       13.21     28.82 o 
   2   0  20      819.99      601.31     57.82 o 
   4   0  20      406.10      306.48     26.52 o 
   6   0  20     1472.70     1416.10     91.76 o 
   8   0  20        0.66        9.18     36.70 o 
  10   0  20      307.26      284.89     34.39 o 
  12   0  20       20.57        0.00     30.39 o 
  14   0  20       35.74      -27.35     33.62 o 
  16   0  20      312.41      289.69     72.53 o 
  18   0  20      417.03      483.90     53.99 o 
  20   0  20        0.64       16.56     32.61 o 
  22   0  20      304.38      300.61     86.51 o 
  24   0  20      212.68      246.87     96.13 o 
  26   0  20      238.87      435.19    110.11 o 
 -27   1  20        0.12      -18.35     86.95 o 
 -25   1  20       47.71       62.52    114.70 o 
 -23   1  20        3.47        0.22     36.41 o 
 -21   1  20        1.35       39.83     26.07 o 
 -19   1  20        6.28       21.69     28.89 o 
 -17   1  20       25.85       33.99     19.72 o 
 -15   1  20      749.59      753.75     33.23 o 
 -13   1  20      119.65      106.55     26.18 o 
 -11   1  20      280.20      285.95     24.21 o 
  -9   1  20      141.47      133.64     16.78 o 
  -7   1  20       21.50       43.56     15.25 o 
  -5   1  20       91.61      112.19     16.63 o 
  -3   1  20      211.57      221.54     25.62 o 
  -1   1  20      199.07      221.06     15.45 o 
   1   1  20     1844.96     2054.72     46.93 o 
   3   1  20      781.08      814.39     38.08 o 
   5   1  20      154.49      181.46     22.74 o 
   7   1  20      486.83      380.72     51.09 o 
   9   1  20      196.74      228.78     23.88 o 
  11   1  20      697.63      663.81     29.36 o 
  13   1  20     1169.12     1227.90     59.05 o 
  15   1  20       22.48       50.00     18.77 o 
  17   1  20      187.44      264.26     61.60 o 
  19   1  20        6.62       85.20     72.09 o 
  21   1  20        4.07      -18.21     37.58 o 
  23   1  20      115.47      146.05     63.77 o 
  25   1  20       13.43       52.41     66.67 o 
  27   1  20       56.71      120.03     66.41 o 
 -26   2  20       15.30     -136.76    136.76 o 
 -24   2  20       32.92      -56.54     73.31 o 
 -22   2  20        8.22       19.60     54.29 o 
 -20   2  20      153.01      164.57     35.38 o 
 -18   2  20       13.06       20.43     26.50 o 
 -16   2  20        8.80       34.13     28.36 o 
 -14   2  20      263.96      281.78     26.06 o 
 -12   2  20      597.10      593.61     43.05 o 
 -10   2  20      849.71      841.38     25.27 o 
  -8   2  20      597.65      647.89     22.42 o 
  -6   2  20       26.46       43.91     20.64 o 
  -4   2  20       59.37       44.55     15.17 o 
  -2   2  20       16.22      -10.90     15.35 o 
   0   2  20       13.73       -9.09     13.34 o 
   2   2  20      692.98      701.98     24.02 o 
   4   2  20      140.09      181.89     18.08 o 
   6   2  20      256.75      222.88     36.14 o 
   8   2  20      774.41      805.17     48.71 o 
  10   2  20       56.17       52.29     16.33 o 
  12   2  20      352.79      316.78     41.44 o 
  14   2  20      262.27      171.79     72.46 o 
  16   2  20       85.76      145.55    128.02 o 
  18   2  20      106.13      125.51     90.45 o 
  20   2  20      100.66      122.60     69.55 o 
  22   2  20        8.42       -4.31     49.88 o 
  24   2  20        0.02       16.87     47.19 o 
  26   2  20       46.15       13.98     83.45 o 
 -25   3  20       25.11       62.12     81.71 o 
 -23   3  20       57.99       19.09     50.75 o 
 -21   3  20       43.36       74.51     39.09 o 
 -19   3  20       12.63      -21.68     29.20 o 
 -17   3  20       99.62       77.50     29.64 o 
 -15   3  20      368.08      358.15     31.34 o 
 -13   3  20      276.82      292.29     44.77 o 
 -11   3  20      275.29      271.25     29.30 o 
  -9   3  20       49.90       29.58     19.58 o 
  -7   3  20      138.15      131.03     20.47 o 
  -5   3  20       70.08       59.60     18.65 o 
  -3   3  20      158.46      124.36     16.50 o 
  -1   3  20      506.09      418.23     22.07 o 
   1   3  20      162.23      144.62     15.82 o 
   3   3  20      497.29      443.30     18.53 o 
   5   3  20        0.26        6.93     21.08 o 
   7   3  20      395.49      267.04     40.13 o 
   9   3  20      382.81      379.59     49.61 o 
  11   3  20      425.39      396.06     54.44 o 
  13   3  20      261.79      183.20     57.79 o 
  15   3  20        7.28       45.88     55.05 o 
  17   3  20        8.96      -56.48     56.48 o 
  19   3  20        1.93      -86.95     86.95 o 
  21   3  20        0.79        9.18    128.46 o 
  23   3  20       27.48        0.00    124.53 o 
 -22   4  20       47.07      148.56     94.38 o 
 -20   4  20       25.75       86.62     47.28 o 
 -18   4  20       83.75       73.45     44.65 o 
 -16   4  20       44.19       35.87     36.63 o 
 -14   4  20       25.85       52.12     42.23 o 
 -12   4  20       66.92       82.29     45.80 o 
 -10   4  20      140.00      129.16     33.52 o 
  -8   4  20      172.63      197.87     32.17 o 
  -6   4  20       11.29      -27.47     27.47 o 
  -4   4  20       35.93       68.09     31.65 o 
  -2   4  20       72.49        0.62     20.77 o 
   0   4  20      309.02      329.43     30.53 o 
   2   4  20      185.88      202.10     53.39 o 
   4   4  20        9.87      -29.75     29.75 o 
   6   4  20      219.55      213.65     50.82 o 
   8   4  20        3.78      -17.91     58.55 o 
  10   4  20        0.00       -1.77     77.12 o 
  12   4  20        1.47      -72.97    104.43 o 
  14   4  20        2.36      -22.23     49.60 o 
  16   4  20       19.78       54.01     93.50 o 
  18   4  20       36.77      -86.95     86.95 o 
  20   4  20        7.45        9.18     91.76 o 
  22   4  20       65.75      211.48    101.37 o 
 -19   5  20       11.55      -82.14     82.14 o 
 -17   5  20        0.27       54.13     45.22 o 
 -15   5  20       21.39       13.61     34.92 o 
 -13   5  20      112.94       69.96     33.99 o 
 -11   5  20       93.00       87.87     30.61 o 
  -9   5  20       97.39       64.30     48.18 o 
  -7   5  20       67.51      -26.44     40.71 o 
  -5   5  20       22.91       25.75     38.14 o 
  -3   5  20        1.17      -28.81     35.28 o 
  -1   5  20       54.07      -46.13     46.13 o 
   1   5  20        0.40       31.46     49.33 o 
   3   5  20       10.05      179.23     62.95 o 
   5   5  20        9.59        9.80     59.82 o 
   7   5  20        7.65      -42.44     49.33 o 
   9   5  20        4.96      -19.44     69.46 o 
  11   5  20       98.37      127.58     82.14 o 
  13   5  20      216.93      221.59     99.40 o 
  15   5  20      371.07      433.44    104.86 o 
  17   5  20       21.65      -31.90    100.49 o 
 -10   6  20       24.56      -30.53     68.19 o 
  -8   6  20       65.88        6.49     67.55 o 
  -6   6  20       67.92      114.55     67.97 o 
  -4   6  20       12.65        9.18     55.69 o 
  -2   6  20        2.86       14.62     55.66 o 
   0   6  20        3.00       74.78     58.99 o 
   2   6  20      103.63      146.74     58.89 o 
   4   6  20       25.04       44.99     77.57 o 
   6   6  20       77.39      138.94     66.28 o 
   8   6  20       43.08       75.78    104.65 o 
  10   6  20       84.26       61.67     62.37 o 
  12   6  20       71.48      169.09     86.95 o 
 -25   1  21       27.00       59.85     75.99 o 
 -23   1  21        4.63       26.87     82.85 o 
 -21   1  21        0.26       41.36     49.91 o 
 -19   1  21        3.34       11.45     25.34 o 
 -17   1  21        2.91       13.57     34.25 o 
 -15   1  21       31.78       13.12     21.77 o 
 -13   1  21      465.01      502.38     31.81 o 
 -11   1  21      356.24      401.58     20.93 o 
  -9   1  21       58.10       75.21     21.03 o 
  -7   1  21      232.53      240.40     16.13 o 
  -5   1  21      118.89       86.21     12.45 o 
  -3   1  21        7.89       -4.41     14.90 o 
  -1   1  21       91.08      113.30     15.90 o 
   1   1  21       55.90       75.06     14.78 o 
   3   1  21       51.13       84.78     21.85 o 
   5   1  21       33.30       61.86     17.95 o 
   7   1  21       15.95        7.39     16.25 o 
   9   1  21     1179.82     1128.19     44.35 o 
  11   1  21       85.07      101.93     33.39 o 
  13   1  21      321.49      376.81     58.20 o 
  15   1  21       42.77       34.54     19.22 o 
  17   1  21      126.81      178.48     43.31 o 
  19   1  21      149.89      259.33     84.11 o 
  21   1  21        0.67        2.06     39.51 o 
  23   1  21       17.07       13.80     50.13 o 
  25   1  21        6.37       54.63     69.89 o 
 -24   2  21        7.83       37.43     57.91 o 
 -22   2  21        0.89       50.62     47.74 o 
 -20   2  21      100.21       78.69     38.24 o 
 -18   2  21       56.74       50.00     26.00 o 
 -16   2  21        5.67      -15.01     21.51 o 
 -14   2  21        0.09       -3.26     26.07 o 
 -12   2  21      489.28      460.17     27.10 o 
 -10   2  21      965.88     1005.29     40.29 o 
  -8   2  21       21.38       16.05     14.70 o 
  -6   2  21       28.27       12.20     13.85 o 
  -4   2  21       53.22       35.03     16.04 o 
  -2   2  21      290.74      437.59     20.40 o 
   0   2  21      650.00      676.38     23.48 o 
   2   2  21      414.18      406.35     21.30 o 
   4   2  21     1913.01     1870.27     54.93 o 
   6   2  21       27.12       42.25     18.26 o 
   8   2  21      319.91      412.94     26.28 o 
  10   2  21      208.20      236.68    154.92 o 
  12   2  21       31.81       10.76     27.56 o 
  14   2  21     2401.73     2665.95    105.59 o 
  16   2  21      432.64      332.57     73.62 o 
  18   2  21        6.34      -50.51     50.51 o 
  20   2  21        3.64       40.15     82.04 o 
  22   2  21       17.11       15.55     55.11 o 
  24   2  21        0.43       38.09     56.07 o 
 -23   3  21        0.18       -7.59     56.91 o 
 -21   3  21      121.98      153.18     48.78 o 
 -19   3  21       73.44       86.89     42.06 o 
 -17   3  21       44.14       38.67     30.87 o 
 -15   3  21      159.07      123.68     29.40 o 
 -13   3  21        1.59      -26.34     26.34 o 
 -11   3  21        2.37       16.99     22.45 o 
  -9   3  21       57.02       65.87     24.62 o 
  -7   3  21      902.43      937.25     37.08 o 
  -5   3  21      766.97      792.75     31.03 o 
  -3   3  21      713.05      748.97     28.55 o 
  -1   3  21     1911.60     1596.17     56.77 o 
   1   3  21       74.55       74.78     17.46 o 
   3   3  21      357.37      352.96     31.21 o 
   5   3  21      261.97      212.67     24.96 o 
   7   3  21      598.43      496.82     42.82 o 
   9   3  21     1136.11     1153.96     85.07 o 
  11   3  21      290.63      193.22     48.74 o 
  13   3  21      110.01      236.60     62.80 o 
  15   3  21       74.01      105.52     66.89 o 
  17   3  21       32.41      -25.97     55.27 o 
  19   3  21      166.99      187.88     96.13 o 
  21   3  21       73.91       32.33     91.76 o 
  23   3  21        5.81      216.72    133.70 o 
 -20   4  21       27.59      -10.05     60.45 o 
 -18   4  21       21.96       33.70     38.53 o 
 -16   4  21       16.40        0.89     37.40 o 
 -14   4  21       42.11      109.35     33.61 o 
 -12   4  21       85.71       65.70     29.04 o 
 -10   4  21      181.66      166.38     46.48 o 
  -8   4  21       14.42       44.91     25.39 o 
  -6   4  21       39.23       34.96     38.54 o 
  -4   4  21       69.73       70.49     31.85 o 
  -2   4  21        6.18      -24.53     28.02 o 
   0   4  21      115.10      185.17    132.39 o 
   2   4  21      584.37      562.48     44.83 o 
   4   4  21      448.48      372.83     52.55 o 
   6   4  21        0.17       89.59     63.68 o 
   8   4  21       41.66        5.68    101.59 o 
  10   4  21       10.05       44.30     88.48 o 
  12   4  21        5.34       54.62    113.60 o 
  14   4  21       84.43      143.76     52.43 o 
  16   4  21      118.65      295.04    152.49 o 
  18   4  21        1.41        9.18     96.13 o 
  20   4  21        6.67       31.90    128.46 o 
 -17   5  21       18.36       45.54     46.34 o 
 -15   5  21       12.46       27.06     44.39 o 
 -13   5  21        4.67       19.10     34.15 o 
 -11   5  21        0.21       26.01     32.91 o 
  -9   5  21        3.36       76.22     45.72 o 
  -7   5  21        6.21       38.72     47.53 o 
  -5   5  21       21.90       41.99     49.77 o 
  -3   5  21        6.95       -6.75     45.70 o 
  -1   5  21        4.36       -2.60     55.68 o 
   1   5  21        0.17      -34.06     55.68 o 
   3   5  21        0.14       88.53     53.52 o 
   5   5  21        4.57        4.06     69.91 o 
   7   5  21       56.52      120.42     62.95 o 
   9   5  21       16.69        1.14     60.70 o 
  11   5  21        3.87       92.65     54.30 o 
  13   5  21       27.90       11.68     59.40 o 
  15   5  21       70.03       13.54    159.48 o 
 -12   6  21       23.26      -11.19    115.13 o 
 -10   6  21        2.28      -64.09     64.09 o 
  -8   6  21        0.69        4.44     57.31 o 
  -6   6  21       39.30       26.17     71.88 o 
  -4   6  21        0.76       62.94     79.56 o 
  -2   6  21        2.75       98.51     81.03 o 
   0   6  21        3.36      -45.88     61.18 o 
   2   6  21        0.35      -43.46     60.54 o 
   4   6  21       71.01       91.12     79.52 o 
   6   6  21        1.38       87.55     86.51 o 
   8   6  21        1.10       47.72     68.21 o 
  10   6  21       34.55      104.19     56.48 o 
 -24   0  22      122.45      211.48    188.32 o 
 -22   0  22      134.83      226.95     61.77 o 
 -20   0  22       40.42       47.21     84.03 o 
 -18   0  22      132.13      137.57    115.57 o 
 -16   0  22       96.71       19.20     53.95 o 
 -14   0  22      303.07      411.64     48.69 o 
 -12   0  22      179.26      195.37     41.30 o 
 -10   0  22       30.17      -18.21     27.62 o 
  -8   0  22      562.17      712.89     47.93 o 
  -6   0  22        7.63       28.30     20.14 o 
  -4   0  22        3.06        6.78     24.10 o 
  -2   0  22      195.91      135.24     21.66 o 
   0   0  22       10.78        9.04     17.18 o 
   2   0  22       25.55       39.32     22.25 o 
   4   0  22       26.64       -9.55     22.47 o 
   6   0  22      133.94      190.32     57.53 o 
   8   0  22      445.86      349.68     58.11 o 
  10   0  22        0.01      -21.76     33.62 o 
  12   0  22       59.27       74.76     40.14 o 
  14   0  22        5.52       -2.39     56.58 o 
  16   0  22      150.36      202.72     47.33 o 
  18   0  22       51.14       26.88     32.91 o 
  20   0  22      115.05       86.08     72.53 o 
  22   0  22      331.91      450.92    100.06 o 
  24   0  22      177.25      178.27    100.49 o 
  26   0  22        2.17      132.83     91.76 o 
 -25   1  22        5.83       17.59     74.67 o 
 -23   1  22       58.62       98.37    125.84 o 
 -21   1  22      232.94      241.26     71.45 o 
 -19   1  22       43.69       61.00     37.35 o 
 -17   1  22       41.00       47.67     30.96 o 
 -15   1  22       25.36       50.93     21.77 o 
 -13   1  22       48.75       67.41     24.56 o 
 -11   1  22       74.99       64.40     13.28 o 
  -9   1  22      987.25      998.29     36.94 o 
  -7   1  22      364.24      312.85     16.98 o 
  -5   1  22      358.05      305.08     18.45 o 
  -3   1  22      213.64      225.07     16.58 o 
  -1   1  22       33.89       47.13     15.57 o 
   1   1  22      591.98      694.34     24.71 o 
   3   1  22        0.03        2.69     20.23 o 
   5   1  22      129.51      115.98     23.31 o 
   7   1  22       17.82      -20.63     20.63 o 
   9   1  22       42.65       39.74     20.18 o 
  11   1  22      339.24      354.52     27.13 o 
  13   1  22      389.81      315.41     49.70 o 
  15   1  22      198.87      224.85     30.15 o 
  17   1  22       64.86       43.55     71.22 o 
  19   1  22       66.89       99.12    105.52 o 
  21   1  22        2.13      -44.22     47.66 o 
  23   1  22        2.00       65.68     71.07 o 
  25   1  22       42.99      188.12     88.40 o 
 -24   2  22       19.53      -22.72    127.58 o 
 -22   2  22        0.23      -53.47     53.47 o 
 -20   2  22       32.35       66.72     61.72 o 
 -18   2  22       25.08      -22.19     22.19 o 
 -16   2  22       89.91       95.95     30.47 o 
 -14   2  22       56.37       93.84     26.58 o 
 -12   2  22       22.44      -22.79     23.48 o 
 -10   2  22      146.60      183.30     29.37 o 
  -8   2  22       49.59       50.24     16.82 o 
  -6   2  22       41.07       56.66     15.62 o 
  -4   2  22      236.95      251.25     19.45 o 
  -2   2  22     1278.02     1347.25     35.22 o 
   0   2  22      418.22      406.85     18.93 o 
   2   2  22      495.83      483.08     23.03 o 
   4   2  22       39.60       32.20     24.56 o 
   6   2  22      741.60      746.92     33.04 o 
   8   2  22      328.19      272.82     39.50 o 
  10   2  22       68.16       49.67     15.45 o 
  12   2  22        0.64      -12.25     42.00 o 
  14   2  22       42.33       76.24     67.92 o 
  16   2  22      157.10      213.16     66.63 o 
  18   2  22        8.73      -30.21     91.97 o 
  20   2  22       10.62       93.29    112.51 o 
  22   2  22       20.54        9.89     48.06 o 
  24   2  22        1.97      -67.54     67.54 o 
 -23   3  22       18.82       72.53     95.25 o 
 -21   3  22        1.21      -17.94     52.43 o 
 -19   3  22        0.21       17.36     34.32 o 
 -17   3  22       37.37       45.56     33.51 o 
 -15   3  22       59.88       83.53     28.81 o 
 -13   3  22        1.65       43.57     34.59 o 
 -11   3  22       13.61      -30.18     36.59 o 
  -9   3  22        2.34       13.00     24.99 o 
  -7   3  22      392.87      447.95     30.13 o 
  -5   3  22      703.89      747.45     33.99 o 
  -3   3  22      122.66      121.48     20.67 o 
  -1   3  22      480.34      410.44     24.37 o 
   1   3  22      335.04      285.95     23.58 o 
   3   3  22      219.19      202.47     19.05 o 
   5   3  22      195.01      210.56     26.93 o 
   7   3  22        0.23       -4.59     41.71 o 
   9   3  22       81.85       36.55     47.89 o 
  11   3  22      202.25      185.29     49.21 o 
  13   3  22      184.14      227.59    131.74 o 
  15   3  22       66.60       59.44     55.96 o 
  17   3  22        1.10       54.66     61.60 o 
  19   3  22       17.77      206.23    128.02 o 
  21   3  22       35.51      146.81    133.26 o 
  23   3  22        1.17       32.33     96.56 o 
 -20   4  22        0.08      103.87     51.98 o 
 -18   4  22        2.66      -31.71     50.19 o 
 -16   4  22       99.32      130.82     41.22 o 
 -14   4  22       76.91      102.77     37.53 o 
 -12   4  22        0.30      -13.80     34.06 o 
 -10   4  22       13.24      -23.84     30.57 o 
  -8   4  22       12.56       44.40     29.83 o 
  -6   4  22      338.80      280.18     45.69 o 
  -4   4  22        0.53        0.19     25.50 o 
  -2   4  22       43.75      100.70     29.30 o 
   0   4  22        8.48       27.53     30.80 o 
   2   4  22        6.71       10.70     29.19 o 
   4   4  22       29.26      -32.94     32.94 o 
   6   4  22      161.86       10.74     78.87 o 
   8   4  22      222.18      230.20     63.73 o 
  10   4  22       86.68        2.81     69.55 o 
  12   4  22       25.84        0.10     70.97 o 
  14   4  22        7.77       56.34     56.90 o 
  16   4  22       78.94       45.78     93.50 o 
  18   4  22       79.86      315.47    141.57 o 
  20   4  22       45.18       -4.37     91.76 o 
 -17   5  22        1.24      -37.63     69.62 o 
 -15   5  22       30.80       48.60     39.27 o 
 -13   5  22       78.66       59.03     43.08 o 
 -11   5  22        0.39        0.62     44.28 o 
  -9   5  22        1.45      -18.14     50.56 o 
  -7   5  22        3.54       33.64     59.01 o 
  -5   5  22        9.05      107.30     60.08 o 
  -3   5  22       41.42       48.85     52.45 o 
  -1   5  22      140.71      127.31     65.52 o 
   1   5  22        7.47      -11.27     50.82 o 
   3   5  22       22.15       67.86    192.91 o 
   5   5  22        7.51      234.48    802.65 o 
   7   5  22        5.80      -49.78     51.94 o 
   9   5  22        7.15        4.37    113.17 o 
  11   5  22      148.19      150.44     56.48 o 
  13   5  22      231.22      252.27     78.95 o 
  15   5  22       81.34      323.33    159.48 o 
 -10   6  22       37.38      -41.69     67.08 o 
  -8   6  22       17.08       64.31     66.52 o 
  -6   6  22        2.35      -55.55     55.55 o 
  -4   6  22        8.27       42.60     65.79 o 
  -2   6  22        1.47      100.46     55.52 o 
   0   6  22       55.83       36.03     64.51 o 
   2   6  22        0.08       82.00     97.78 o 
   4   6  22        0.01       20.90     69.91 o 
   6   6  22       10.27       16.29     68.22 o 
   8   6  22       31.66      -27.09    127.15 o 
  10   6  22       23.38       62.92     67.29 o 
 -25   1  23        4.80       78.21     96.56 o 
 -23   1  23        0.00       15.58     62.29 o 
 -21   1  23        0.42      -57.13    103.55 o 
 -19   1  23      133.46      219.56     85.22 o 
 -17   1  23      127.88      146.17     26.92 o 
 -15   1  23       16.72       20.41     28.44 o 
 -13   1  23      105.95      100.66     22.21 o 
 -11   1  23      190.32      207.62     24.14 o 
  -9   1  23       65.08       50.52     16.46 o 
  -7   1  23       83.90       83.98     20.80 o 
  -5   1  23       63.63      109.28     14.02 o 
  -3   1  23      402.70      409.53     20.51 o 
  -1   1  23       15.76       -9.88     16.41 o 
   1   1  23       15.64       17.27     15.97 o 
   3   1  23       14.96       -0.46     19.59 o 
   5   1  23       76.83       12.52     28.65 o 
   7   1  23      123.67      114.49     22.26 o 
   9   1  23       79.37       88.79     23.00 o 
  11   1  23       59.41       69.93     22.69 o 
  13   1  23        0.01      -42.92     42.92 o 
  15   1  23       19.71       89.06     40.62 o 
  17   1  23      114.32       84.28     43.27 o 
  19   1  23       19.70       30.78     54.16 o 
  21   1  23        2.19       32.33     46.55 o 
  23   1  23       45.91      212.22     75.34 o 
  25   1  23       11.72      -28.71     69.44 o 
 -24   2  23        3.90      -63.79    100.49 o 
 -22   2  23       98.40       97.30     44.99 o 
 -20   2  23        0.26       12.62     41.85 o 
 -18   2  23        2.15       -5.05     47.99 o 
 -16   2  23        3.83       10.00     26.16 o 
 -14   2  23       88.11       90.77     33.71 o 
 -12   2  23       29.20       51.81     23.05 o 
 -10   2  23        0.02      -13.85     23.72 o 
  -8   2  23      555.72      429.18     26.89 o 
  -6   2  23        0.20       24.23     15.15 o 
  -4   2  23       14.30       26.36     15.21 o 
  -2   2  23      114.16       74.99     18.40 o 
   0   2  23        3.53      -14.55     14.55 o 
   2   2  23       58.16       46.87     17.48 o 
   4   2  23       68.16       55.15     19.62 o 
   6   2  23       28.85       21.68     21.28 o 
   8   2  23      281.24      271.13     24.19 o 
  10   2  23       75.00       52.13     45.81 o 
  12   2  23      250.01      346.96     48.00 o 
  14   2  23      115.49      122.21     43.68 o 
  16   2  23        7.36      -50.51     50.51 o 
  18   2  23        2.41      177.22     68.23 o 
  20   2  23       14.55      103.25     63.39 o 
  22   2  23        2.37        4.44     90.66 o 
  24   2  23        9.22       43.72    111.64 o 
 -21   3  23        1.60       22.42     47.76 o 
 -19   3  23        2.07       17.59     42.07 o 
 -17   3  23       16.24       57.55     30.47 o 
 -15   3  23        0.14       27.74     43.54 o 
 -13   3  23        7.52       -2.93     36.81 o 
 -11   3  23       11.67        6.14     23.88 o 
  -9   3  23      245.32      280.15     29.27 o 
  -7   3  23       61.03       49.68     25.92 o 
  -5   3  23       59.64       66.60     23.94 o 
  -3   3  23        0.64      -14.34     19.48 o 
  -1   3  23        0.70       -0.89     20.78 o 
   1   3  23        3.45        9.54     20.85 o 
   3   3  23       19.04       -4.53     19.91 o 
   5   3  23       40.74       -3.24     24.91 o 
   7   3  23       47.59       45.22     44.80 o 
   9   3  23        1.06       11.51     51.36 o 
  11   3  23       48.85      -17.57     49.67 o 
  13   3  23        5.36      116.74     88.70 o 
  15   3  23        0.44       25.40     48.38 o 
  17   3  23       42.28       85.63     54.55 o 
  19   3  23       12.88       77.77     91.76 o 
  21   3  23       12.67       13.98    137.63 o 
 -18   4  23       16.16      -11.04     48.14 o 
 -16   4  23       48.96       80.40     34.00 o 
 -14   4  23        1.94      -26.60     36.24 o 
 -12   4  23        9.18       29.14     34.84 o 
 -10   4  23        0.45      -30.22     30.22 o 
  -8   4  23        9.83       49.09     29.64 o 
  -6   4  23        4.95      -25.10     25.10 o 
  -4   4  23      168.54       97.25     42.50 o 
  -2   4  23       21.70       27.77     71.00 o 
   0   4  23      188.45      172.99     45.62 o 
   2   4  23       41.85       63.65     29.31 o 
   4   4  23        3.19       22.15     33.83 o 
   6   4  23       57.51       -9.18     99.62 o 
   8   4  23       73.07       51.27     50.82 o 
  10   4  23        5.51      -50.12     69.55 o 
  12   4  23        2.22       76.90    186.13 o 
  14   4  23        3.82      -52.21     52.21 o 
  16   4  23        3.10        1.40     58.14 o 
  18   4  23       48.72      123.22     96.13 o 
 -15   5  23        0.11      -40.11     50.07 o 
 -13   5  23        6.49       54.54     40.99 o 
 -11   5  23        0.24       -1.30     39.27 o 
  -9   5  23        0.89       75.10     44.83 o 
  -7   5  23       10.23       12.44     45.10 o 
  -5   5  23       50.87      122.50     83.60 o 
  -3   5  23        3.18       21.58     59.62 o 
  -1   5  23        0.01       61.95    105.52 o 
   1   5  23       10.89       53.92     53.91 o 
   3   5  23       33.82       37.32     63.14 o 
   5   5  23      133.81      163.38     63.29 o 
   7   5  23       48.61       52.10     55.07 o 
   9   5  23       18.64      117.54    122.34 o 
  11   5  23        0.07       40.58     67.20 o 
  13   5  23        0.99       27.77     79.69 o 
  15   5  23        8.25      127.58    113.60 o 
  -8   6  23        8.59       23.58     58.27 o 
  -6   6  23        4.81       52.55     82.46 o 
  -4   6  23       32.31       57.87     70.12 o 
  -2   6  23        7.84       56.44     87.39 o 
   0   6  23        6.37       -5.36     71.16 o 
   2   6  23       11.91       97.32    116.22 o 
   4   6  23       30.81       67.51     84.98 o 
   6   6  23       37.30      -22.28     76.03 o 
   8   6  23        1.16       76.03     71.66 o 
 -24   0  24       74.10      202.30    137.63 o 
 -22   0  24       29.37       31.72     77.99 o 
 -20   0  24       53.50       36.66     52.87 o 
 -18   0  24       15.25       41.02     51.78 o 
 -16   0  24        2.45       26.21     43.94 o 
 -14   0  24        8.61       -0.13     51.73 o 
 -12   0  24      410.01      406.74     34.86 o 
 -10   0  24      478.67      449.85     35.73 o 
  -8   0  24       16.09       29.84     26.43 o 
  -6   0  24      104.13      174.57     25.14 o 
  -4   0  24      206.58      221.33     26.02 o 
  -2   0  24      389.27      383.64     34.52 o 
   0   0  24      952.48     1151.75    121.11 o 
   2   0  24        2.15       19.73     24.28 o 
   4   0  24       22.52       -8.94     32.57 o 
   6   0  24       84.50       36.08     95.03 o 
   8   0  24     1061.54     1110.81     86.50 o 
  10   0  24      100.63       95.98     43.34 o 
  12   0  24        5.29        7.39     29.27 o 
  14   0  24      111.52      219.88     44.53 o 
  16   0  24       50.76       63.36     94.81 o 
  18   0  24       80.86       49.81    108.80 o 
  20   0  24       97.06      122.34     86.08 o 
  22   0  24      146.19       68.16     86.51 o 
  24   0  24        2.47       59.42     95.69 o 
 -23   1  24        0.29       39.84     39.42 o 
 -21   1  24        4.75      -42.34     58.25 o 
 -19   1  24        0.99      -17.90     41.52 o 
 -17   1  24        6.38        8.53     35.72 o 
 -15   1  24       93.72      106.47     24.50 o 
 -13   1  24        1.86       -3.71     20.66 o 
 -11   1  24        0.07      -13.33     17.90 o 
  -9   1  24       58.04       44.10     17.00 o 
  -7   1  24     1342.06     1361.44     38.83 o 
  -5   1  24      614.01      606.27     31.79 o 
  -3   1  24      194.05      180.61     17.74 o 
  -1   1  24      232.32      269.04     26.73 o 
   1   1  24      183.41      222.66     19.84 o 
   3   1  24       67.76       79.39     22.84 o 
   5   1  24      243.85      245.79     32.84 o 
   7   1  24        0.09        5.56     25.28 o 
   9   1  24       56.15       47.03     23.29 o 
  11   1  24        7.53       34.10     27.97 o 
  13   1  24        3.71      -26.78     43.84 o 
  15   1  24        1.67       -4.73     41.62 o 
  17   1  24        0.02       49.49     75.06 o 
  19   1  24       22.99       17.97     71.24 o 
  21   1  24       44.24      147.95     88.20 o 
  23   1  24        9.22       61.41     66.41 o 
 -22   2  24       26.04       34.76     77.56 o 
 -20   2  24       16.13       -0.48     56.52 o 
 -18   2  24        3.67        7.67     40.69 o 
 -16   2  24       54.11       23.56     29.19 o 
 -14   2  24       11.23        3.50     24.94 o 
 -12   2  24      160.57      135.83     28.40 o 
 -10   2  24      315.11      374.03     68.60 o 
  -8   2  24      277.68      231.36     26.36 o 
  -6   2  24      369.27      320.44     24.17 o 
  -4   2  24      124.79       80.02     17.50 o 
  -2   2  24      130.87      120.55     17.23 o 
   0   2  24      220.52      245.48     35.91 o 
   2   2  24        1.63       10.09     17.08 o 
   4   2  24      247.78      252.58     22.87 o 
   6   2  24        8.87      -20.99     20.99 o 
   8   2  24       34.60       89.57     33.98 o 
  10   2  24       57.55       60.13     35.86 o 
  12   2  24        1.71      -43.26     43.26 o 
  14   2  24      213.95      172.43     48.02 o 
  16   2  24      175.79      297.64     89.79 o 
  18   2  24        0.60      -58.03     58.03 o 
  20   2  24       21.60       -1.03     72.99 o 
  22   2  24       23.87       87.06     96.78 o 
 -21   3  24       83.70       27.67     64.29 o 
 -19   3  24       39.40       -1.01     53.69 o 
 -17   3  24       32.27       21.73     40.12 o 
 -15   3  24       32.22      106.47     60.06 o 
 -13   3  24       13.30       47.42     36.22 o 
 -11   3  24      107.02      110.51     33.25 o 
  -9   3  24       14.97       27.35     38.66 o 
  -7   3  24       91.72      132.15     26.17 o 
  -5   3  24      278.37      221.23     27.62 o 
  -3   3  24       37.87       34.78     22.06 o 
  -1   3  24        1.19       -4.36     26.44 o 
   1   3  24        3.69      -20.11     25.73 o 
   3   3  24        5.52       18.76     43.97 o 
   5   3  24      145.91      116.90     33.16 o 
   7   3  24       65.14      171.98     56.58 o 
   9   3  24       11.71       32.53     97.65 o 
  11   3  24       28.27       -0.01     60.60 o 
  13   3  24       31.42       47.06     70.78 o 
  15   3  24       32.46      -31.73     74.73 o 
  17   3  24        4.31       52.18    207.76 o 
  19   3  24       74.77      -36.70    128.02 o 
  21   3  24       15.20        4.81     91.76 o 
 -18   4  24        0.53       40.34     44.60 o 
 -16   4  24      100.09      175.34     47.63 o 
 -14   4  24       15.25      -17.09     43.34 o 
 -12   4  24       37.17       45.79     37.30 o 
 -10   4  24       38.14       67.76     30.28 o 
  -8   4  24       10.87      -33.80     33.80 o 
  -6   4  24       55.62       19.29     48.18 o 
  -4   4  24       52.24       65.61     44.37 o 
  -2   4  24        7.91       -3.31     41.35 o 
   0   4  24      122.91       64.10     38.81 o 
   2   4  24        2.85      -13.16     98.67 o 
   4   4  24       35.72       76.46     73.22 o 
   6   4  24      194.20        9.18     76.90 o 
   8   4  24       53.60      -13.69    144.63 o 
  10   4  24       24.25       72.23     81.49 o 
  12   4  24       20.89       45.94     99.84 o 
  14   4  24       21.65       55.80     68.16 o 
  16   4  24        1.55      -29.12     67.63 o 
  18   4  24      102.15      196.18    141.57 o 
 -13   5  24       55.34       56.95     46.11 o 
 -11   5  24        0.23       31.26     50.07 o 
  -9   5  24        5.17      -22.63     41.76 o 
  -7   5  24       18.17      -18.05     48.85 o 
  -5   5  24        2.31      -28.71     67.29 o 
  -3   5  24       33.01       58.98     64.60 o 
  -1   5  24       37.07       77.91     65.60 o 
   1   5  24       43.80        4.37     77.67 o 
   3   5  24        0.60      -65.33    105.74 o 
   5   5  24      132.50       99.22     74.28 o 
   7   5  24       41.08       84.43     71.66 o 
   9   5  24       40.59       33.19    124.09 o 
  11   5  24      112.61      199.02     73.53 o 
  13   5  24       31.36       90.28     81.04 o 
  -4   6  24        1.95       49.95     69.29 o 
  -2   6  24        1.63      -64.44     64.44 o 
   0   6  24       30.14       55.26     61.71 o 
   2   6  24       61.73       97.95     67.39 o 
 -23   1  25        0.58      146.10    266.31 o 
 -21   1  25        8.80       81.17     65.21 o 
 -19   1  25        0.05       35.51     43.08 o 
 -17   1  25       79.71      153.23     37.97 o 
 -15   1  25       65.34       39.41     34.01 o 
 -13   1  25      184.75      242.32     37.35 o 
 -11   1  25       48.60       69.40     29.03 o 
  -9   1  25       81.66       84.60     19.86 o 
  -7   1  25       55.59       48.41     18.84 o 
  -5   1  25       10.52       26.83     16.83 o 
  -3   1  25       34.96       48.95     15.29 o 
  -1   1  25       10.87       18.50     17.92 o 
   1   1  25       23.43       24.17     22.67 o 
   3   1  25        0.78        9.53     20.45 o 
   5   1  25       44.14       37.18     23.73 o 
   7   1  25        1.47      -10.16     30.74 o 
   9   1  25        6.56      -21.27     21.27 o 
  11   1  25      247.67      248.86     55.25 o 
  13   1  25       61.18       95.91     54.84 o 
  15   1  25       93.29      108.64     52.69 o 
  17   1  25        0.03       88.84     81.31 o 
  19   1  25        0.64      -49.73     57.62 o 
  21   1  25       11.72        7.32     71.53 o 
  23   1  25        3.41        7.24     62.27 o 
 -22   2  25       25.75       -4.37     91.32 o 
 -20   2  25        0.29      -13.83     43.89 o 
 -18   2  25        0.85       21.22     89.55 o 
 -16   2  25       53.34      116.85     32.15 o 
 -14   2  25        3.05      -23.75     23.75 o 
 -12   2  25       46.86       71.05     30.22 o 
 -10   2  25        9.34        0.41     28.74 o 
  -8   2  25      440.24      440.36     28.45 o 
  -6   2  25       17.83      -16.25     16.25 o 
  -4   2  25        2.28      -18.09     18.09 o 
  -2   2  25      167.80      144.50     23.00 o 
   0   2  25       22.00       -6.65     16.65 o 
   2   2  25       43.22       26.19     21.72 o 
   4   2  25       74.01       39.49     21.61 o 
   6   2  25       17.05       14.92     33.27 o 
   8   2  25      139.66      156.85     38.53 o 
  10   2  25      210.37      195.85     44.75 o 
  12   2  25       44.65       88.15     44.52 o 
  14   2  25        5.56       46.20     41.25 o 
  16   2  25        1.58      -44.17     54.78 o 
  18   2  25       13.96       59.42    102.46 o 
  20   2  25        4.85        3.31     73.12 o 
  22   2  25        4.56      -48.82     62.25 o 
 -21   3  25        0.52       31.90     90.88 o 
 -19   3  25       36.45       66.69     60.39 o 
 -17   3  25       27.93       82.62     41.96 o 
 -15   3  25       26.89       24.31     32.78 o 
 -13   3  25       52.79       73.75     38.35 o 
 -11   3  25        2.20       34.70     31.28 o 
  -9   3  25       14.77       13.75     29.73 o 
  -7   3  25       10.09       62.92     37.62 o 
  -5   3  25       22.84       23.57     27.71 o 
  -3   3  25      122.73      106.58     24.49 o 
  -1   3  25      152.26      162.52     39.79 o 
   1   3  25      157.15      155.67     43.31 o 
   3   3  25      264.00      296.44    173.27 o 
   5   3  25        0.57      -15.95     55.11 o 
   7   3  25        4.55       34.59     59.83 o 
   9   3  25       46.20      189.59     54.24 o 
  11   3  25        0.42      -17.66     59.02 o 
  13   3  25      112.75       68.90     59.64 o 
  15   3  25      129.00      140.74     69.48 o 
  17   3  25        3.10       30.27     58.78 o 
  19   3  25       38.01      228.95    100.49 o 
 -16   4  25        5.92       16.28     56.79 o 
 -14   4  25        6.60        1.76     38.19 o 
 -12   4  25        0.50       22.32     34.48 o 
 -10   4  25       11.36       54.66     34.81 o 
  -8   4  25        1.92      -25.36     34.34 o 
  -6   4  25       12.64        5.68     36.54 o 
  -4   4  25       42.22       -4.94     46.13 o 
  -2   4  25       23.93        1.41     36.77 o 
   0   4  25       88.75      146.97     39.12 o 
   2   4  25        0.87        9.69     31.46 o 
   4   4  25        0.76      -16.78     98.97 o 
   6   4  25       28.43       58.73     62.92 o 
   8   4  25       18.07       67.38     74.50 o 
  10   4  25        1.46       -0.60     60.17 o 
  12   4  25        0.06       82.56     55.43 o 
  14   4  25        2.39       12.60     65.98 o 
  16   4  25       92.62      162.73     75.58 o 
 -13   5  25        0.00        5.03     50.20 o 
 -11   5  25        6.18       85.37     55.34 o 
  -9   5  25       48.77       52.94     64.69 o 
  -7   5  25        9.01      -10.88     59.21 o 
  -5   5  25       11.09       26.83     89.57 o 
  -3   5  25       19.59      -13.57     65.37 o 
  -1   5  25       88.14       93.38     64.38 o 
   1   5  25        9.78      -49.24     53.91 o 
   3   5  25        0.20       -3.20     56.85 o 
   5   5  25        4.16      -44.49     66.98 o 
   7   5  25        0.20      -56.36     56.36 o 
   9   5  25        7.29       84.40    151.18 o 
  11   5  25       23.80       45.31     58.40 o 
 -22   0  26       14.63      -20.26     59.52 o 
 -20   0  26        0.45      -21.87     61.39 o 
 -18   0  26        3.03       67.18     62.26 o 
 -16   0  26       17.79       -2.20     56.20 o 
 -14   0  26      107.39       78.19     40.65 o 
 -12   0  26      815.52      916.36     76.88 o 
 -10   0  26        6.89       -3.19     35.99 o 
  -8   0  26       44.78       64.21     29.41 o 
  -6   0  26      475.72      516.43     39.73 o 
  -4   0  26       19.61       23.16     29.30 o 
  -2   0  26       75.10       40.39     29.68 o 
   0   0  26      621.32      743.09     62.52 o 
   2   0  26       90.30       25.40     60.36 o 
   4   0  26       14.14      -26.71     32.12 o 
   6   0  26        1.10       16.51     43.82 o 
   8   0  26      357.55      452.54     48.98 o 
  10   0  26       12.63      -43.07     43.07 o 
  12   0  26       33.65       17.91     67.72 o 
  14   0  26      890.62      816.19    126.27 o 
  16   0  26      468.89      523.88    103.99 o 
  18   0  26       39.33       36.27     81.27 o 
  20   0  26      158.20      444.80    140.69 o 
  22   0  26       40.39       18.35    118.41 o 
 -23   1  26       17.31      161.46    110.11 o 
 -21   1  26       20.73      -44.63     47.44 o 
 -19   1  26       43.20       28.92     59.96 o 
 -17   1  26        5.21      107.70     50.09 o 
 -15   1  26        1.79       22.94     35.04 o 
 -13   1  26        6.82      -25.77     25.77 o 
 -11   1  26        5.49        4.90     23.08 o 
  -9   1  26       85.24       87.42     22.36 o 
  -7   1  26      481.50      529.25     33.30 o 
  -5   1  26      140.17      162.38     23.24 o 
  -3   1  26       24.01       63.71     22.19 o 
  -1   1  26      182.36      185.02     21.46 o 
   1   1  26       36.12       26.03     33.32 o 
   3   1  26      234.54      295.97     36.47 o 
   5   1  26        9.81       24.57     22.49 o 
   7   1  26      126.07      176.07     31.63 o 
   9   1  26      248.49      324.72     39.27 o 
  11   1  26      184.26      173.61    115.52 o 
  13   1  26       39.57      122.23     44.07 o 
  15   1  26       17.65       40.72     87.39 o 
  17   1  26        8.88      -67.08     67.08 o 
  19   1  26       83.14       70.48     62.23 o 
  21   1  26       70.49       85.93    162.10 o 
 -20   2  26        0.08      106.44     71.87 o 
 -18   2  26       36.22      -16.87     83.87 o 
 -16   2  26       49.63      -10.70     49.11 o 
 -14   2  26        1.26      -25.77     30.40 o 
 -12   2  26       31.56        4.41     35.96 o 
 -10   2  26       65.12       92.66     33.26 o 
  -8   2  26        4.05       88.41     28.78 o 
  -6   2  26       35.09       58.28     20.68 o 
  -4   2  26        5.43       38.77     22.74 o 
  -2   2  26      260.02      288.47     31.89 o 
   0   2  26      125.30      117.01     20.20 o 
   2   2  26      539.90      589.22     39.80 o 
   4   2  26       20.21       33.08     30.02 o 
   6   2  26       25.28       78.03     43.29 o 
   8   2  26       18.51       28.13     36.75 o 
  10   2  26        3.90       -3.46     48.85 o 
  12   2  26       82.11       21.55     53.48 o 
  14   2  26      211.03      466.14     84.47 o 
  16   2  26       82.04       47.39     72.97 o 
  18   2  26       10.19       30.68     72.75 o 
  20   2  26       14.38        4.50     71.88 o 
 -19   3  26        9.06      -13.26     44.93 o 
 -17   3  26        1.77       80.31     98.02 o 
 -15   3  26        0.00       15.42     37.66 o 
 -13   3  26        4.28       67.65     65.78 o 
 -11   3  26        0.03        6.45     37.33 o 
  -9   3  26       47.66       79.64     32.06 o 
  -7   3  26      211.11      155.48     29.47 o 
  -5   3  26       30.60       35.33     28.23 o 
  -3   3  26       19.36       28.38     28.43 o 
  -1   3  26        2.54       56.51     70.17 o 
   1   3  26        8.85      -32.70     47.03 o 
   3   3  26        1.79       24.53     43.27 o 
   5   3  26      199.37      158.48    101.59 o 
   7   3  26       21.76        4.84     59.83 o 
   9   3  26       41.57       -5.74    110.98 o 
  11   3  26        0.28       -5.68     81.93 o 
  13   3  26       29.52     -102.24    102.24 o 
  15   3  26        0.81       -7.91     57.24 o 
  17   3  26        0.04      117.27     71.67 o 
  19   3  26        4.56       82.58    142.00 o 
 -16   4  26        1.15      -10.73     43.23 o 
 -14   4  26       12.50       14.39     54.02 o 
 -12   4  26       13.68       34.46     48.69 o 
 -10   4  26       49.85      127.58     44.34 o 
  -8   4  26        7.92      -26.23     40.32 o 
  -6   4  26        1.69      -46.51     46.51 o 
  -4   4  26        1.00      -16.97     37.91 o 
  -2   4  26        1.50       -1.81     41.39 o 
   0   4  26       71.36      131.50     47.70 o 
   2   4  26       15.59      -44.75     62.39 o 
   4   4  26       70.03      110.13     58.78 o 
   6   4  26      100.56      232.48     69.69 o 
   8   4  26       10.17      -65.99     65.99 o 
  10   4  26        2.10        7.52     61.98 o 
  12   4  26       18.72       99.89     70.02 o 
  14   4  26       33.22      -36.52     90.88 o 
  16   4  26       78.83      163.85    150.31 o 
 -11   5  26       14.83      107.94     63.73 o 
  -9   5  26        0.03      170.90     72.75 o 
  -7   5  26        3.68       56.53     65.75 o 
  -5   5  26       12.38       23.54     62.92 o 
  -3   5  26       26.22      105.50     69.92 o 
  -1   5  26       25.75       22.62     78.43 o 
   1   5  26       22.40      137.77     69.67 o 
   3   5  26       52.51      123.20     63.49 o 
   5   5  26       47.66       65.76     58.64 o 
   7   5  26        7.53       90.41    110.11 o 
   9   5  26      128.05      155.36    108.58 o 
  11   5  26       39.26       90.45    103.99 o 
 -21   1  27        7.96      -35.93     74.15 o 
 -19   1  27        0.53      140.02    124.66 o 
 -17   1  27        0.89       44.02     46.66 o 
 -15   1  27       15.54       -0.05     44.34 o 
 -13   1  27       21.92       31.53     36.49 o 
 -11   1  27        5.20       69.01     27.25 o 
  -9   1  27      336.27      244.07     23.54 o 
  -7   1  27       19.51       -4.25     22.50 o 
  -5   1  27        7.09       20.50     21.27 o 
  -3   1  27       40.01       43.41     21.63 o 
  -1   1  27        0.15       14.69     21.66 o 
   1   1  27        2.73       -0.55     23.26 o 
   3   1  27        1.60       31.94     26.19 o 
   5   1  27      153.31      103.15     31.04 o 
   7   1  27        0.03       58.68     35.59 o 
   9   1  27       60.50       76.22     33.31 o 
  11   1  27       23.15      -20.02     35.69 o 
  13   1  27      192.65      179.04     54.09 o 
  15   1  27       29.07      -52.13    173.03 o 
  17   1  27        2.83      -84.11     84.11 o 
  19   1  27        1.30      -13.08    140.26 o 
  21   1  27       19.04       68.58     89.66 o 
 -20   2  27        1.58        0.76     64.35 o 
 -18   2  27       16.50       23.01     73.09 o 
 -16   2  27        3.65       -7.21     64.01 o 
 -14   2  27       17.38       41.72     36.96 o 
 -12   2  27       12.20      -36.96     36.96 o 
 -10   2  27        0.01      -13.54     27.05 o 
  -8   2  27       63.29       61.76     32.15 o 
  -6   2  27       11.59       34.34     25.97 o 
  -4   2  27       60.33       44.85     19.93 o 
  -2   2  27       10.01       20.61     22.55 o 
   0   2  27      201.59      184.04     22.46 o 
   2   2  27        8.62      -22.47     39.80 o 
   4   2  27       40.79       92.11     34.96 o 
   6   2  27       22.37       20.33     39.36 o 
   8   2  27       98.60       64.99     40.03 o 
  10   2  27        3.77       70.75     50.83 o 
  12   2  27        2.35      -41.19     41.19 o 
  14   2  27        1.03       40.14     44.43 o 
  16   2  27       55.24      124.83     62.36 o 
  18   2  27        0.77       48.88     71.57 o 
  20   2  27        3.99       10.69     71.19 o 
 -17   3  27        3.81      -41.66     44.77 o 
 -15   3  27        2.47       -9.79     37.08 o 
 -13   3  27       42.67       47.43     37.49 o 
 -11   3  27        3.70        1.72     32.77 o 
  -9   3  27       38.25        6.53     34.34 o 
  -7   3  27        0.15       -8.51     30.24 o 
  -5   3  27        1.35       -3.84     34.53 o 
  -3   3  27        6.83       23.13     40.24 o 
  -1   3  27       52.39       -3.21     36.88 o 
   1   3  27       13.96       25.98     41.95 o 
   3   3  27        0.07        6.54     35.88 o 
   5   3  27       19.00       92.36     90.45 o 
   7   3  27        0.00      103.06     88.48 o 
   9   3  27        3.39      -41.48     56.58 o 
  11   3  27       23.52       89.03    131.52 o 
  13   3  27       56.10      181.05     85.66 o 
  15   3  27        3.32      -11.08    130.42 o 
  17   3  27       18.94       59.94     84.55 o 
 -14   4  27       60.40       61.66     40.36 o 
 -12   4  27        6.23       59.90     39.95 o 
 -10   4  27        9.60      -16.56     44.73 o 
  -8   4  27        1.79       -1.27     47.26 o 
  -6   4  27        4.01       63.66     50.84 o 
  -4   4  27        0.12      -50.44     53.86 o 
  -2   4  27        2.47       -1.94     46.75 o 
   0   4  27       19.70       70.64     44.04 o 
   2   4  27       47.79       70.01     63.95 o 
   4   4  27       94.43      117.93    108.14 o 
   6   4  27       23.39       47.49     69.12 o 
   8   4  27        0.22       84.60     69.44 o 
  10   4  27        7.93       68.37    115.35 o 
  12   4  27       10.39      -67.21     67.21 o 
  14   4  27        1.90      -47.44     84.11 o 
  -9   5  27       23.30       22.72     85.64 o 
  -7   5  27       57.33       72.21     71.11 o 
  -5   5  27        1.32      -64.44     64.44 o 
  -3   5  27        2.59      -33.79     60.09 o 
  -1   5  27       59.01       22.55    143.31 o 
   1   5  27        6.35      -46.47     69.67 o 
   3   5  27        7.28       45.66    100.71 o 
   5   5  27        9.08       50.26     61.88 o 
   7   5  27        9.69      -31.46     80.83 o 
 -20   0  28        3.47        2.96     71.90 o 
 -18   0  28        5.89       92.69     76.19 o 
 -16   0  28       44.06      -12.31     51.96 o 
 -14   0  28       21.42      150.93     54.33 o 
 -12   0  28        0.33      -19.20     47.17 o 
 -10   0  28        0.68       -0.67     34.65 o 
  -8   0  28        1.40      -15.86     36.27 o 
  -6   0  28       82.55       59.29     35.31 o 
  -4   0  28       74.53       61.43     32.66 o 
  -2   0  28        9.37       -0.98     29.70 o 
   0   0  28        0.99       -0.77     28.09 o 
   2   0  28      233.22      144.10     52.16 o 
   4   0  28      334.02      363.22     97.44 o 
   6   0  28       80.23      129.14     41.24 o 
   8   0  28       40.18       28.54     39.26 o 
  10   0  28      141.96      273.96    103.55 o 
  12   0  28       44.92      170.84     80.83 o 
  14   0  28      447.85      563.65    126.27 o 
  16   0  28        0.28      -67.72     76.90 o 
  18   0  28        3.99      190.07    249.05 o 
  20   0  28       46.34      -90.88     90.88 o 
 -21   1  28        6.66       22.19     61.07 o 
 -19   1  28       39.53      102.69    180.89 o 
 -17   1  28       11.13      -39.79     42.16 o 
 -15   1  28        0.01      -41.70     41.70 o 
 -13   1  28       21.88       34.91     43.54 o 
 -11   1  28       20.01      -27.91     30.63 o 
  -9   1  28       21.90       53.89     30.66 o 
  -7   1  28       12.46        4.65     22.03 o 
  -5   1  28        1.32      -14.16     20.74 o 
  -3   1  28        5.32       -2.51     21.36 o 
  -1   1  28       32.35       41.80     22.16 o 
   1   1  28       65.21       87.67     25.17 o 
   3   1  28        0.07        2.86     23.93 o 
   5   1  28      118.98      146.11     37.41 o 
   7   1  28        0.87      122.22    395.89 o 
   9   1  28      103.99       63.10     32.17 o 
  11   1  28        3.08      -25.48     33.03 o 
  13   1  28       15.11       24.53     63.83 o 
  15   1  28       31.80       66.21     65.89 o 
  17   1  28        0.04      -39.42     58.31 o 
  19   1  28       33.31      -11.35    164.94 o 
 -18   2  28        1.17      -20.90     50.42 o 
 -16   2  28        0.84      -46.29     48.10 o 
 -14   2  28       20.50      -26.05     39.72 o 
 -12   2  28       98.31       87.39     37.31 o 
 -10   2  28       33.66       21.65     28.36 o 
  -8   2  28        5.56       27.03     27.99 o 
  -6   2  28       23.79       -3.04     23.00 o 
  -4   2  28       16.60       18.91     39.14 o 
  -2   2  28        3.58        4.51     24.29 o 
   0   2  28      194.03      259.62     37.73 o 
   2   2  28       33.10       10.75     40.92 o 
   4   2  28        3.84       12.58     31.77 o 
   6   2  28       22.89      -19.44     42.15 o 
   8   2  28        6.92       14.99     51.87 o 
  10   2  28       21.98       29.24     42.72 o 
  12   2  28       69.01      142.04     49.30 o 
  14   2  28       92.35       41.43     70.78 o 
  16   2  28       38.65       88.19     59.96 o 
  18   2  28        1.47       -9.30     61.27 o 
 -17   3  28       24.00       12.85     50.50 o 
 -15   3  28        1.98       76.46     91.45 o 
 -13   3  28        1.00       30.53     41.59 o 
 -11   3  28        0.00      -12.49     36.02 o 
  -9   3  28       21.38        9.90     34.37 o 
  -7   3  28       85.30      133.15     48.31 o 
  -5   3  28        0.67      -29.25     37.83 o 
  -3   3  28        8.18       54.87     39.27 o 
  -1   3  28        2.20       -2.88     43.80 o 
   1   3  28        0.81      -26.43     41.02 o 
   3   3  28       10.81      -41.07     44.26 o 
   5   3  28       70.03       -7.47     61.83 o 
   7   3  28        4.23       82.13    104.21 o 
   9   3  28        8.49       82.55     86.51 o 
  11   3  28       44.02      190.29     75.03 o 
  13   3  28        1.58      -25.63     69.27 o 
  15   3  28        3.57       81.84     83.87 o 
  17   3  28        0.69     -136.76    136.76 o 
 -12   4  28       64.99       98.47     57.91 o 
 -10   4  28       39.70       22.44     36.70 o 
  -8   4  28       47.12       61.60     58.71 o 
  -6   4  28       22.91       57.03     47.82 o 
  -4   4  28       16.28      -26.14     45.99 o 
  -2   4  28        4.58       44.61     42.73 o 
   0   4  28       74.68      145.86     87.39 o 
   2   4  28       31.45        4.59     57.16 o 
   4   4  28       20.37       49.50     71.36 o 
   6   4  28        5.75      111.21     70.34 o 
   8   4  28        1.38       14.37    160.35 o 
  10   4  28        6.62       10.20     60.87 o 
  12   4  28        0.01       27.09     77.34 o 
  -5   5  28        8.35       51.63    118.63 o 
  -3   5  28        0.82      126.15     74.57 o 
  -1   5  28        0.01       -6.77     63.34 o 
   1   5  28       59.46       26.98     80.61 o 
   3   5  28        0.36      -53.41     83.99 o 
   5   5  28        1.24       76.03    121.03 o 
 -19   1  29        0.12      -45.10     60.64 o 
 -17   1  29       18.96      107.16     53.47 o 
 -15   1  29       18.64      -27.61     50.40 o 
 -13   1  29       40.30       22.17     59.66 o 
 -11   1  29        3.76       -3.47     26.44 o 
  -9   1  29       37.90       85.67     53.09 o 
  -7   1  29       30.11       24.84     24.07 o 
  -5   1  29       69.87       65.21     23.95 o 
  -3   1  29       28.60       39.81     26.34 o 
  -1   1  29        5.47      -13.40     25.40 o 
   1   1  29       44.63       29.81     43.09 o 
   3   1  29       59.57      127.27     31.81 o 
   5   1  29        1.41       -5.27     39.10 o 
   7   1  29      137.82      110.47     46.16 o 
   9   1  29       13.55       22.86     23.11 o 
  11   1  29       78.81      165.04     68.82 o 
  13   1  29       11.93       -6.46     56.30 o 
  15   1  29        8.05       25.36     64.64 o 
  17   1  29       14.89      -80.16    118.41 o 
  19   1  29        0.84       41.30     71.21 o 
 -18   2  29        1.22       55.71    178.05 o 
 -16   2  29        0.31      -46.36     46.36 o 
 -14   2  29        7.06      -42.47     47.86 o 
 -12   2  29        3.96       -4.50     35.25 o 
 -10   2  29       19.92       13.09     33.73 o 
  -8   2  29       16.57       13.47     32.66 o 
  -6   2  29        4.40       -8.39     28.75 o 
  -4   2  29        1.98       59.35     32.11 o 
  -2   2  29       15.51       -9.21     35.63 o 
   0   2  29       52.20       43.03     35.19 o 
   2   2  29        0.53       55.09     63.96 o 
   4   2  29        4.26       -3.43     35.95 o 
   6   2  29       38.70       14.11     49.64 o 
   8   2  29       14.21      -54.50     54.50 o 
  10   2  29       29.87       61.77     75.76 o 
  12   2  29       22.27       51.47     82.62 o 
  14   2  29       10.73       30.18    128.68 o 
  16   2  29       12.88       26.12     68.46 o 
  18   2  29        1.09      -33.07     69.33 o 
 -15   3  29        5.15       -7.08     58.07 o 
 -13   3  29       10.04       53.02     46.17 o 
 -11   3  29        8.84        5.20     47.16 o 
  -9   3  29       15.86        2.54     40.28 o 
  -7   3  29        1.92       44.56     57.14 o 
  -5   3  29        3.06       56.91     58.27 o 
  -3   3  29        9.62      -40.59     40.59 o 
  -1   3  29       37.83       68.05     41.19 o 
   1   3  29       15.53       -7.60     48.09 o 
   3   3  29        0.22      -37.49     47.91 o 
   5   3  29        0.27      -48.51     62.71 o 
   7   3  29        5.35       60.48     71.78 o 
   9   3  29       14.88       54.97     63.18 o 
  11   3  29       24.69       78.40     96.12 o 
  13   3  29        5.53      -10.60     65.98 o 
  15   3  29        0.09       45.25     59.41 o 
 -12   4  29        1.32      -13.46     76.81 o 
 -10   4  29        9.23       79.09     81.77 o 
  -8   4  29        1.50       -0.43     49.40 o 
  -6   4  29       24.44      -23.57     51.97 o 
  -4   4  29       10.27       28.00     69.21 o 
  -2   4  29        6.10      -40.40     58.27 o 
   0   4  29        0.04       25.51    110.11 o 
   2   4  29       44.01      130.08     74.06 o 
   4   4  29        4.07       31.66     66.52 o 
   6   4  29        0.02      -23.67     71.36 o 
   8   4  29        7.58      -33.14     61.70 o 
  10   4  29        4.41        0.00     81.71 o 
 -18   0  30       65.07      176.54     71.27 o 
 -16   0  30       31.57       63.99     64.88 o 
 -14   0  30        4.14      -63.23     63.23 o 
 -12   0  30       43.62       71.01     64.46 o 
 -10   0  30        0.20       13.58     46.91 o 
  -8   0  30       82.00       97.60     38.51 o 
  -6   0  30       14.99      -34.65     34.65 o 
  -4   0  30       15.11      -18.07     40.99 o 
  -2   0  30       83.97      127.91     47.54 o 
   0   0  30       17.74        8.97     37.10 o 
   2   0  30      139.77       69.01     51.21 o 
   4   0  30      258.98      198.02     49.60 o 
   6   0  30        0.35       80.83     62.92 o 
   8   0  30       40.41      -40.20     62.92 o 
  10   0  30      365.33      229.39    107.92 o 
  12   0  30      113.29      189.19     85.64 o 
  14   0  30       38.25      175.65     85.64 o 
  16   0  30        9.33       -4.37    117.54 o 
 -17   1  30        0.39      -51.99     51.99 o 
 -15   1  30        0.00       -5.50     53.49 o 
 -13   1  30      120.97      146.63     83.36 o 
 -11   1  30        9.77       51.56     44.84 o 
  -9   1  30        3.13       10.63     43.12 o 
  -7   1  30       57.15       67.74     30.78 o 
  -5   1  30        1.12       29.17     27.63 o 
  -3   1  30      141.18      123.22     32.24 o 
  -1   1  30      143.16      170.67     30.23 o 
   1   1  30        0.74       -8.74     40.41 o 
   3   1  30       12.53       51.48     35.09 o 
   5   1  30       52.14       56.70     58.31 o 
   7   1  30       21.44      -55.55     55.55 o 
   9   1  30       22.11       30.13     63.14 o 
  11   1  30        4.44       10.53     87.82 o 
  13   1  30       15.77      -60.97     60.97 o 
  15   1  30       28.80        2.61     58.83 o 
  17   1  30        9.60       36.68     71.59 o 
 -16   2  30        5.19       -3.48     77.35 o 
 -14   2  30       81.51       41.73     53.18 o 
 -12   2  30       69.95      -30.87     49.46 o 
 -10   2  30        1.56        0.35     39.11 o 
  -8   2  30       31.87       55.14     38.31 o 
  -6   2  30       13.44       37.24     38.74 o 
  -4   2  30      105.01       88.24     36.12 o 
  -2   2  30       19.15       -4.80     29.06 o 
   0   2  30       16.20      -33.31     33.31 o 
   2   2  30       60.42       59.13     33.86 o 
   4   2  30        0.52       94.78     50.90 o 
   6   2  30        2.28        0.66     63.08 o 
   8   2  30       51.54      160.39     54.29 o 
  10   2  30       39.23       15.63     51.92 o 
  12   2  30       56.25       75.70     60.27 o 
  14   2  30       76.62       26.93     69.98 o 
  16   2  30       16.97      -22.22     68.12 o 
 -13   3  30        0.24       91.39     71.08 o 
 -11   3  30        1.43       73.13     48.90 o 
  -9   3  30       14.25       35.81     39.35 o 
  -7   3  30        2.17       45.82     41.70 o 
  -5   3  30       17.79       58.43     46.59 o 
  -3   3  30       22.88      -58.78     58.78 o 
  -1   3  30        0.18      -40.20     40.20 o 
   1   3  30       15.66      -13.38     53.59 o 
   3   3  30        8.08      -32.83     42.48 o 
   5   3  30       14.32      -33.36     72.31 o 
   7   3  30       19.55      104.93     74.11 o 
   9   3  30      110.34      -19.80     95.25 o 
  11   3  30       27.09      -42.42    100.06 o 
  13   3  30        9.49      -40.48    102.46 o 
  -8   4  30       14.92       29.20     60.98 o 
  -6   4  30        3.73       25.86     78.87 o 
  -4   4  30       18.83       19.37     83.24 o 
  -2   4  30       24.09       -9.45     83.78 o 
   0   4  30      105.94      125.83     63.24 o 
   2   4  30       11.97       59.22     73.21 o 
   4   4  30        6.33       90.50     70.80 o 
   6   4  30        0.59      -37.63     84.43 o 
   8   4  30       10.00      -49.81     81.27 o 
 -17   1  31        1.15        9.87     49.29 o 
 -15   1  31        0.54       75.88     58.31 o 
 -13   1  31       16.26       55.68     57.56 o 
 -11   1  31        0.62       42.89     45.80 o 
  -9   1  31       12.17       14.76     40.36 o 
  -7   1  31        4.85      -19.98     32.56 o 
  -5   1  31        0.16      -27.32     27.32 o 
  -3   1  31        4.74      -26.35     27.89 o 
  -1   1  31       40.56       31.97     31.69 o 
   1   1  31       51.33       13.79     33.82 o 
   3   1  31        1.92       25.40     31.96 o 
   5   1  31       16.79       -6.83     53.41 o 
   7   1  31        5.02       -5.29     48.70 o 
   9   1  31       23.38       18.82     64.51 o 
  11   1  31       13.83       58.81     95.03 o 
  13   1  31        7.90      -59.16     59.16 o 
  15   1  31       29.46        5.06     81.09 o 
 -14   2  31       12.46      -63.66     66.14 o 
 -12   2  31        0.66       28.99     55.37 o 
 -10   2  31        7.05      -34.30     38.42 o 
  -8   2  31        8.90       31.21     37.40 o 
  -6   2  31       13.00       82.36     38.49 o 
  -4   2  31       29.91       78.25     38.32 o 
  -2   2  31       55.58       79.18     32.17 o 
   0   2  31       13.45       72.74     33.22 o 
   2   2  31        4.15       14.11     37.71 o 
   4   2  31       16.78      -21.74     42.46 o 
   6   2  31        1.73        2.22     41.01 o 
   8   2  31       14.87       41.85     57.39 o 
  10   2  31       14.82       23.69     55.70 o 
  12   2  31       45.67       65.11     47.54 o 
  14   2  31       17.68      124.27     78.50 o 
 -11   3  31       30.29       16.81     58.45 o 
  -9   3  31       37.60       37.13     53.07 o 
  -7   3  31        2.75       28.41     46.67 o 
  -5   3  31        0.00      -33.91     41.06 o 
  -3   3  31        0.07       24.09     50.24 o 
  -1   3  31       11.26        2.29     61.77 o 
   1   3  31        8.96        6.36     92.13 o 
   3   3  31       69.80       37.95     43.56 o 
   5   3  31       38.17       -4.54     72.73 o 
   7   3  31       11.36      -66.48     74.11 o 
   9   3  31        0.58       19.30    138.29 o 
  11   3  31       32.21      -78.56     78.56 o 
  -4   4  31        4.92       32.85     72.32 o 
  -2   4  31       45.39       76.46     94.38 o 
   0   4  31       39.80      135.01    103.55 o 
   2   4  31        0.28      148.56    130.21 o 
   4   4  31       21.94       80.83     90.01 o 
 -16   0  32        0.69       88.11     89.42 o 
 -14   0  32        1.53       83.57     69.79 o 
 -12   0  32       26.64       44.33     58.54 o 
 -10   0  32        2.53      -23.15     67.81 o 
  -8   0  32        2.53       29.79     56.25 o 
  -6   0  32       41.12       56.05     38.72 o 
  -4   0  32       27.66       36.87     42.47 o 
  -2   0  32       13.09       -7.33     52.77 o 
   0   0  32      113.84       83.89     46.13 o 
   2   0  32       51.24      107.49     62.48 o 
   4   0  32       68.75       53.74     89.57 o 
   6   0  32       32.09       93.94     93.94 o 
   8   0  32      191.03        4.37    107.92 o 
  10   0  32       24.24      -72.09    103.55 o 
  12   0  32       54.41        9.18     72.09 o 
  14   0  32       78.09      157.73     85.64 o 
 -15   1  32        1.22       55.41     55.34 o 
 -13   1  32        1.93      -26.29     66.13 o 
 -11   1  32       24.19       69.03     54.43 o 
  -9   1  32       26.58       39.92     55.16 o 
  -7   1  32        5.63        0.73     36.47 o 
  -5   1  32       38.01       25.75     43.70 o 
  -3   1  32       47.31      107.95     32.77 o 
  -1   1  32       13.80       20.32     32.64 o 
   1   1  32       18.11      -17.73     37.42 o 
   3   1  32       14.34       20.34     50.42 o 
   5   1  32        1.09      -42.28     42.28 o 
   7   1  32        0.76       -7.98     63.82 o 
   9   1  32      155.14      187.77     68.32 o 
  11   1  32       13.24       56.54     53.76 o 
  13   1  32       13.74      -96.13     96.13 o 
 -12   2  32       13.16      -16.03     56.31 o 
 -10   2  32        3.56       55.50     53.04 o 
  -8   2  32        0.01        0.50     43.76 o 
  -6   2  32       42.10       33.35     46.86 o 
  -4   2  32       77.39       82.61     43.20 o 
  -2   2  32        9.27      -19.29     32.25 o 
   0   2  32       24.71        9.94     36.92 o 
   2   2  32        4.54       19.80     41.72 o 
   4   2  32       52.41       37.73     90.25 o 
   6   2  32        0.00      -10.26     74.92 o 
   8   2  32        6.58       95.59     57.51 o 
  10   2  32        8.41      -47.43     47.43 o 
  12   2  32       18.43       98.34     64.09 o 
  -9   3  32        0.43       27.28     48.63 o 
  -7   3  32        3.29       14.40     46.68 o 
  -5   3  32       22.85      -30.88     44.67 o 
  -3   3  32        5.23      -38.61     54.85 o 
  -1   3  32       25.27       45.66     52.74 o 
   1   3  32        6.95        5.27     53.77 o 
   3   3  32        6.43       61.11     65.74 o 
   5   3  32        2.88       66.76     73.62 o 
   7   3  32       69.14       94.11     81.30 o 
   9   3  32       63.29       98.01     92.51 o 
 -13   1  33        2.80        5.29     52.11 o 
 -11   1  33        0.64       20.46     55.47 o 
  -9   1  33       20.65      106.66     84.98 o 
  -7   1  33        4.00       -4.89     47.69 o 
  -5   1  33        2.87       52.27     51.73 o 
  -3   1  33        1.12        4.14     30.07 o 
  -1   1  33       47.57       26.21     38.67 o 
   1   1  33       14.81      -36.55     39.61 o 
   3   1  33        8.97       40.89     42.04 o 
   5   1  33        9.27       33.55     54.81 o 
   7   1  33       11.12       58.40     92.63 o 
   9   1  33       38.60      140.42     77.24 o 
  11   1  33        1.80      -26.53     63.83 o 
 -10   2  33        3.47      -25.92     67.49 o 
  -8   2  33       21.75        6.49     43.31 o 
  -6   2  33        0.78       -3.61     36.84 o 
  -4   2  33       18.57       51.30     44.71 o 
  -2   2  33       19.31        3.15     54.24 o 
   0   2  33        9.48      -12.84     37.82 o 
   2   2  33        1.34       11.45     43.06 o 
   4   2  33        3.05       44.45     50.19 o 
   6   2  33        5.14      -20.66     46.23 o 
   8   2  33       18.13       51.57     60.89 o 
  10   2  33       32.19      -16.54     48.04 o 
  -7   3  33       14.66       -8.80     69.17 o 
  -5   3  33       21.22       -6.02     59.75 o 
  -3   3  33       32.37      117.54     99.62 o 
  -1   3  33        4.19        5.24    164.29 o 
 -12   0  34        0.05       32.33     60.65 o 
 -10   0  34        0.01      -57.54     57.54 o 
  -8   0  34       18.79     -112.29    112.29 o 
  -6   0  34       27.28      -27.09     81.27 o 
  -4   0  34       63.90       12.11     48.55 o 
  -2   0  34       66.34      -22.28     58.11 o 
   0   0  34       82.07       53.74     66.85 o 
   2   0  34       10.56       53.74     93.94 o 
   4   0  34        9.22        8.74     62.48 o 
   6   0  34      109.63      170.40     76.03 o 
   8   0  34        0.69       45.00     71.66 o 
 -11   1  34       30.55       23.43     49.93 o 
  -9   1  34       79.32      103.14     52.58 o 
  -7   1  34       37.13       22.38     58.47 o 
  -5   1  34       49.93       -7.55     45.94 o 
  -3   1  34       16.54      -61.51     61.51 o 
  -1   1  34        3.42      -19.19     43.57 o 
   1   1  34        0.41       77.35     63.05 o 
   3   1  34        5.93       84.57     54.87 o 
   5   1  34        0.05       13.48     65.30 o 
   7   1  34        8.66       90.45     94.81 o 
   9   1  34        9.30       54.18     86.08 o 
  -8   2  34        5.25       34.95     98.31 o 
  -6   2  34       37.67       82.21     43.57 o 
  -4   2  34       59.05       95.29     70.13 o 
  -2   2  34       91.48       63.36     81.71 o 
   0   2  34       13.18       81.71     90.45 o 
   2   2  34        1.17      -31.90     81.71 o 
   4   2  34        7.70      -36.27    127.15 o 
   6   2  34        2.96      104.43     90.88 o 
   8   2  34        1.78      -77.34     77.34 o 
  -7   1  35        0.30      -81.27     81.27 o 
  -5   1  35       17.00     -122.34    122.34 o 
  -3   1  35       20.15       -9.18     99.18 o 
  -1   1  35        2.07        8.23     48.79 o 
   1   1  35        6.57       13.54     81.27 o 
   3   1  35        0.08     -113.17    113.17 o 
   5   1  35       14.43        4.37    117.54 o 
   7   1  35        3.40       90.45     90.45 o 
  -4   2  35        0.80       86.08    117.97 o 
  -2   2  35        6.23       76.90     86.08 o 
   0   2  35        2.67       63.36     86.08 o 
   2   2  35        7.65        9.18     81.71 o 
  -1   1  36        2.51      -22.72     81.27 o 
   1   1  36        3.31       22.72     85.64 o 
                                                 
